# Supplementary material for: Modeling and Classification of Kinetic Patterns of Dynamic Metabolic Biomarkers in Physical Activity
Source: PLoS Comput Biol. 2015 Aug 28;11(8):e1004454. doi: 10.1371/journal.pcbi.1004454 (PMC4552566; doi:10.1371/journal.pcbi.1004454)
Supplement: S1 File — R script file for the modeling of kinetic patterns of dynamic metabolic biomarkers. (ZIP) [file pcbi.1004454.s011.zip]

Archive with 1 entries (1 files):
- S1_File.R
