# Supplementary material for: Modeling and Classification of Kinetic Patterns of Dynamic Metabolic Biomarkers in Physical Activity
Source: PLoS Comput Biol. 2015 Aug 28;11(8):e1004454. doi: 10.1371/journal.pcbi.1004454 (PMC4552566; doi:10.1371/journal.pcbi.1004454)
Supplement: S1 File — R script file for the modeling of kinetic patterns of dynamic metabolic biomarkers. (ZIP) [file pcbi.1004454.s011.zip › S1_File.R]

## Kinetics.R ##################################################################

# Modeling and Classification of Kinetic Patterns 
# of Dynamic Metabolic Biomarkers in Physical Activity
# File author: Marc Breit
# Date modified: 2015-03-31
# R: v3.1.2
# RStudio: v0.98.1062

## preliminaries ###############################################################

## clear environment
rm(list = ls())

## includes
library(xlsx)
library(polynom)

## create plots
boolean_do_plots <- TRUE

## input file name
input_data <- "S2_File" 

input_type <- ".xlsx"
input_file <- paste0(input_data, input_type)
dataset <- read.xlsx(input_file, 1)

## dataset cols
patient_col <- 1
group_col <- 2
time_col <- 3
first_data_col <- 6

## patients
patient_nrs <- unique(dataset[,patient_col])
sum_pats <- length(patient_nrs)

## metabolites
metab_names <- names(dataset[first_data_col:ncol(dataset)])

## max poly degree
poly_dgr_max <- 9

## output file
kinetics_file <- paste0("_Kinetics_", input_data, input_type)
kinetics_ip_cs_file <- paste0("_Kinetics_", input_data, "_ip_cs", input_type)

## helper functions ############################################################

## calculate median recovery time scaled
calcMedianRecoveryTimeScaled <- function(dataset, patient_nrs, time_col) {
  
  mtx_time_scaled_rec <- matrix(nrow=max(patient_nrs), ncol=1 )
  
  ## for each patient
  for (current_patient in patient_nrs) {
    patient_subset <- subset(dataset, dataset[,patient_col]==current_patient, 
                             na.rm = TRUE)
    
    time_pts <- patient_subset[,time_col]
    last_time_element <- length(time_pts)
    time_indiv_max <- time_pts[last_time_element - 1]
    scaling_factor <- 100 / time_indiv_max
    x_scaled <- c(time_pts * scaling_factor)
    
    time_scaled_rec <- x_scaled[last_time_element]
    mtx_time_scaled_rec[current_patient] <- time_scaled_rec
  }
  
  median_time_scaled_rec <- median(mtx_time_scaled_rec, na.rm=TRUE)
  
  return(median_time_scaled_rec)
}

## visualize curves, coloured by groups
visCurvesByGroup <- function(x, y, group_nr) {
  
  ## group conventions
  # 1=(male&pro)=green, 2=(male&leisure)=blue
  # 4=(female&pro)=grey, 5=(female&leisure)=cyan
  
  ## pros and leisure
  #if (group_nr==1) { lines(x, y, type="b", col ="green") } 
  #if (group_nr==2) { lines(x, y, type="b", col ="blue") }
  #if (group_nr==4) { lines(x, y, type="b", col ="grey") }
  #if (group_nr==5) { lines(x, y, type="b", col ="cyan") }
  
  if (group_nr==1) { lines(x, y, type="b", col ="black") } 
  if (group_nr==2) { lines(x, y, type="b", col ="black") }
  if (group_nr==4) { lines(x, y, type="b", col ="black") }
  if (group_nr==5) { lines(x, y, type="b", col ="black") }
  
  return()
}

## viualize boxplots of raw concentrations by max workload / nr of timepoints
visBPsByMaxPerf <- function() {
  
  # glu=23
  data_col <- 23
  
  max_perfs <- c(7,8,9,10,11,12,13,14,15,18)
  
  for (nr_meas in max_perfs) {
    
    mtx_y_vals <- matrix(nrow=max(patient_nrs), ncol=nr_meas)
    
    nr_pats <- 0
    
    y_val_max <- max(dataset[,data_col], na.rm = TRUE)
    
    for (current_patient in patient_nrs) {
      
      patient_subset <- subset(dataset, dataset[,patient_col]==current_patient, na.rm = FALSE)
      
      x <- patient_subset[,time_col] 
      y <- patient_subset[,data_col]
      	
      if(length(x) == nr_meas) {
        nr_pats <- nr_pats+1
        mtx_y_vals[current_patient,] <- y
      }
    }
    
    if(isTRUE(TRUE)) {
      tiff(filename=paste0(names(dataset[data_col]), " ", nr_meas, " box.tif"),
           width=14, height=14, units="cm", res=300, compression="lzw")
      par(oma = c(0,1,0,0),
          mar = c(5,5,3,2) + 0.1
      )
      bp <- boxplot(mtx_y_vals, main=paste0(names(dataset[data_col])),  
                    sub=paste0("Measurements: N = ", nr_meas, "; Persons: N = ", nr_pats), 
                    ylim=c(0, y_val_max),
                    xlab="Measurement index", 
                    ylab=expression(paste("Concentration [arb. unit]")), 
                    cex.main=2, cex.lab=1.75, cex.axis=1.5, cex.sub=1.5
      )
      dev.off()
    }
    
    bp_stats <- bp$stats
    
    if(isTRUE(boolean_do_plots)) {
      tiff(filename=paste0(names(dataset[data_col]), " ", nr_meas, " bp medians.tif"), 
           width=14, height=14, units="cm", res=300, compression="lzw")
      plot(bp_stats[3,], type="b", main=paste0(names(dataset[data_col])),
           sub=paste0("Measurements: N = ", nr_meas, "; Persons: N = ", nr_pats), 
           col="black",
           ylim=c(0, y_val_max),
           xlab="Measurement index", ylab=expression(paste("Concentration [arb. unit]")) 
      )
      dev.off()
      
    }
    
  }
  
  return()  
}

visBPsByMaxPerf() 

## main ########################################################################

## calculate median recovery time
median_time_scaled_rec <- calcMedianRecoveryTimeScaled(dataset, patient_nrs, time_col)

## x vals for interpolation

# pat 1, 0 to 425 watt, indiv.max.perf, 100% = 18 points
x_vals_interp <- seq(0, 100, 5.88)

## recov, three points
recov_time_third <- (median_time_scaled_rec-100)/3+100
recov_time_two_third <- (median_time_scaled_rec-100)/3*2+100
x_vals_interp <- c(x_vals_interp, recov_time_third, recov_time_two_third, 
                   median_time_scaled_rec)

## x vals interp rounded for file output
x_vals_interp_rounded <- round(x_vals_interp, digits=2)
x_vals_interp_rounded_0 <- round(x_vals_interp, digits=0)

## matrices ####################################################################

## matrix to collect values for bp y medians
mtx_y_bp_medians <- matrix(nrow=ncol(dataset)-first_data_col+1,
                        ncol=length(x_vals_interp))
rownames(mtx_y_bp_medians) <- metab_names
colnames(mtx_y_bp_medians) <- x_vals_interp_rounded

## matrix to collect values for bp y medians in percentages
mtx_y_bp_medians_perc <- matrix(nrow=ncol(dataset)-first_data_col+1,
                                ncol=length(x_vals_interp))
rownames(mtx_y_bp_medians_perc) <- metab_names
colnames(mtx_y_bp_medians_perc) <- x_vals_interp_rounded

## matrix to collect values for median polyfit coefs
mtx_median_poly_coefs <- matrix(nrow=ncol(dataset)-first_data_col+1,
                                     ncol=poly_dgr_max+1)
rownames(mtx_median_poly_coefs) <- metab_names
#colnames(mtx_median_poly_coefs) <- c()

## matrix to collect values for median polyfit concs
mtx_median_poly_concs <- matrix(nrow=ncol(dataset)-first_data_col+1,
                                     ncol=length(x_vals_interp))
rownames(mtx_median_poly_concs) <- metab_names
colnames(mtx_median_poly_concs) <- x_vals_interp_rounded

## matrix to collect values for median polyfit perc coefs
mtx_median_poly_perc_coefs <- matrix(nrow=ncol(dataset)-first_data_col+1,
                                     ncol=poly_dgr_max+1)
rownames(mtx_median_poly_perc_coefs) <- metab_names
#colnames(mtx_median_poly_perc_coefs) <- c()

## matrix to collect values for median polyfit conc changes in percentages
mtx_median_poly_perc_concs <- matrix(nrow=ncol(dataset)-first_data_col+1,
                                     ncol=length(x_vals_interp))
rownames(mtx_median_poly_perc_concs) <- metab_names
colnames(mtx_median_poly_perc_concs) <- x_vals_interp_rounded_0

## matrix to collect poly perc ranges
mtx_median_poly_perc_ranges <- matrix(nrow=ncol(dataset)-first_data_col+1, ncol=4)
rownames(mtx_median_poly_perc_ranges) <- metab_names
colnames(mtx_median_poly_perc_ranges) <- c("InitialConc", "MinConc", "MaxConc", "PercRange")

## matrix shapiro
mtx_shapiro <- matrix(nrow=ncol(dataset)-first_data_col+1, ncol=4)
rownames(mtx_shapiro) <- metab_names
colnames(mtx_shapiro) <- c("min_conc_w", "min_conc_p_val", "max_conc_w", "max_conc_p_val")

## matrix volcano
mtx_volcano <- matrix(nrow=ncol(dataset)-first_data_col+1, ncol=4)
rownames(mtx_volcano) <- metab_names
colnames(mtx_volcano) <- c("FoldChgs", "log2(FoldChgs)", "p-values", "-log10(p-values)")

## metabolite loop #############################################################

# set only one of those three as TRUE
boolean_concs_raw <- FALSE
boolean_concs_scaled <- FALSE
boolean_concs_interp <- TRUE

## for each metabolite
for (data_col in first_data_col:ncol(dataset)) {
  
  ## dimensions for initial plot
  x_dim_raw <- c(0, max(dataset[,time_col], na.rm = TRUE))
  x_dim <- c(0,median_time_scaled_rec)
  y_dim <- c(0, max(dataset[,data_col], na.rm = TRUE))
  
  ## draw initial plot, ALWAYS draw ##
  
  ## concs raw
  if(isTRUE(boolean_concs_raw)) {
    tiff(filename=paste0(names(dataset[data_col]), " concs raw.tif"),
         width=14, height=14, units="cm", res=300, compression="lzw")
    plot(x_dim_raw, y_dim, main=names(dataset[data_col]), xlab="Time [min]", 
         ylab=expression(paste("Concentration [arb. unit]")),
         type="n"
    )
  }
  
  ## concs scaled
  if(isTRUE(boolean_concs_scaled)) {
    tiff(filename=paste0(names(dataset[data_col]), " concs scaled.tif"),
         width=14, height=14, units="cm", res=300, compression="lzw")
    plot(x_dim, y_dim, main=names(dataset[data_col]), xlab="Relative workload [%]", 
         ylab=expression(paste("Concentration [arb. unit]")),
         type="n"
    )
  }
  
  ## concs interp
  if(isTRUE(boolean_concs_interp)) {
    tiff(filename=paste0(names(dataset[data_col]), " concs interp.tif"),
         width=14, height=14, units="cm", res=300, compression="lzw")
    par(oma = c(0,1,0,0),
        mar = c(5,5,3,2) + 0.1
    )
    plot(x_dim, y_dim, main=names(dataset[data_col]), xlab="Relative workload [%]", 
         ylab=expression(paste("Concentration [arb. unit]")), 
         ## lactate:
         #ylab=expression(paste("Concentration [mM]")),
         type="n",
         cex.main=2, cex.lab=1.75, cex.axis=1.5,
    )
  }

  ## mtx to collect interpolated concentrations
  mtx_concs_interp <- matrix(nrow=max(patient_nrs), ncol=length(x_vals_interp))
  #rownames(mtx_concs_interp) <- paste0("Patient ", c(1:max(patient_nrs)))
  colnames(mtx_concs_interp) <- x_vals_interp_rounded_0
  
  ## patient loop ##############################################################
  
  ## for each patient
  for (current_patient in patient_nrs) {
    
    ## current patient subset
    patient_subset <- subset(dataset, dataset[,patient_col]==current_patient, 
                             na.rm = TRUE)
    
    ## group number
    cur_pat_group_nr <- max(patient_subset[,group_col], na.rm=TRUE)
    
    ## raw concentrations ######################################################
    
    ## x raw
    x <- patient_subset[,time_col] 
    
    ## y raw
    y <- patient_subset[,data_col]
    
    ## draw lines, raw conc curves
    if(isTRUE(boolean_concs_raw)) {
      visCurvesByGroup(x, y, cur_pat_group_nr)
    }
    
    ## scaled concentrations ###################################################
    
    ## x scaled
    x <- patient_subset[,time_col] 
    time_pts <- patient_subset[,time_col]
    last_time_element <- length(time_pts)
    time_indiv_max <- time_pts[last_time_element - 1]
    scaling_factor <- 100 / time_indiv_max
    x_scaled <- c(time_pts * scaling_factor)
    x_scaled[last_time_element] <- median_time_scaled_rec
    
    ## y
    y <- patient_subset[,data_col]
    
    ## draw lines, raw conc curves scaled
    if(isTRUE(boolean_concs_scaled)) {
      visCurvesByGroup(x_scaled, y, cur_pat_group_nr)
    }
    
    ## interpolation ###########################################################
    
    ## calc interpolated values
    concs_interp <- approx(x_scaled, y, xout=x_vals_interp)
    
    x_interp <- concs_interp$x
    y_interp <- concs_interp$y
    
    ## draw lines, interpolated concs
    if(isTRUE(boolean_concs_interp)) {
      visCurvesByGroup(x_interp, y_interp, cur_pat_group_nr)
    }
    
    ## collect interpolated concs
    mtx_concs_interp[current_patient,] <- y_interp
  }
  
  ## misc ######################################################################
  
  ## save plot, concs scaled, or concs interpolated
  dev.off()
  
  ## boxplot interpolated values ###############################################
  
  ## draw boxplot version 1, outdated, false
  if(isTRUE(FALSE)) {
    tiff(filename=paste0(names(dataset[data_col]), " box.tif"),
         width=14, height=14, units="cm", res=300, compression="lzw")
    plot(x_dim, y_dim, main=names(dataset[data_col]), xlab="Relative workload [%]", 
         ylab=expression(paste("Concentration [arb. unit]")), 
         type="n"
    )
    bp_interp <- boxplot(mtx_concs_interp, 
                         main=names(dataset[data_col]), 
                         xlab="Relative workload [%]", 
                         ylab=expression(paste("Concentration [arb. unit]")),
                         cex.main=3, cex.lab=2, cex.axis=1.4
    )
    dev.off()
  }
  
  ## draw boxplot, version2, always TRUE, bp_interp mandatory
  if(isTRUE(TRUE)) {
    tiff(filename=paste0(names(dataset[data_col]), " box.tif"),
         width=14, height=14, units="cm", res=300, compression="lzw")
    par(oma = c(0,1,0,0),
        mar = c(5,5,3,2) + 0.1
    )
    bp_interp <- boxplot(mtx_concs_interp, main=names(dataset[data_col]), 
                         xlab="Relative workload [%]", 
                         ylim=y_dim, 
                         ylab=expression(paste("Concentration [arb. unit]")),
                         cex.main=2, cex.lab=1.75, cex.axis=1.5
    )
    dev.off()
  }
  
  ## boxplot medians ###########################################################
  
  ## boxplot medians
  bp_interp_stats <- bp_interp$stats
  y_bp_medians <- bp_interp_stats[3,]
  
  ## collect boxplot y medians for biomarker candidate ranking
  mtx_y_bp_medians[data_col-first_data_col+1,] <- y_bp_medians
  
  ## draw boxplot medians
  if(isTRUE(boolean_do_plots)) {
    tiff(filename=paste0(names(dataset[data_col]), " bp medians.tif"),
         width=14, height=14, units="cm", res=300, compression="lzw")
    plot(x_vals_interp, y_bp_medians, col="black", type="b", main=names(dataset[data_col]),
         xlab="Relative workload [%]", lwd=3,
         ylab=expression(paste("Concentration [arb. unit]"))
    )
    dev.off()
  }
  
  ## boxplot median percentages ################################################
  
  ## collect boxplot y median percentages
  mtx_y_bp_medians_perc[data_col-first_data_col+1,] <- 
    mtx_y_bp_medians[data_col-first_data_col+1,] / 
    mtx_y_bp_medians[data_col-first_data_col+1,0+1] *100 -100

  ## median poly coefs #########################################################
  
  ## median poly fit
  fm_bp_median_poly <- lm(y_bp_medians ~ poly(x_vals_interp, poly_dgr_max, raw="TRUE"))
  
  ## collect median poly coefs
  mtx_median_poly_coefs[data_col-first_data_col+1,] <- coef(fm_bp_median_poly)
  
  ## draw poly fit
  if(isTRUE(boolean_do_plots)) {
    tiff(filename=paste0(names(dataset[data_col]), " median poly.tif"),
         width=14, height=14, units="cm", res=300, compression="lzw")
    plot(x_vals_interp, predict(fm_bp_median_poly), col="black", type="b", lwd=3,
         main=names(dataset[data_col]), xlab="Relative workload [%]", 
         ylab=expression(paste("Concentration [arb. unit]")),
    )
    dev.off()
  }
  
  ## median poly concs #########################################################
  
  ## calc median poly concs
  bp_median_poly_concs <- polynomial(coef(fm_bp_median_poly))
  
  median_poly_concs <- predict(bp_median_poly_concs, x_vals_interp)
  
  ## collect median poly concs
  mtx_median_poly_concs[data_col-first_data_col+1,] <- median_poly_concs
  
  ## median poly percentages concs #############################################
  
  ## calc percentual values
  median_poly_concs_perc <- median_poly_concs / median_poly_concs[0+1] *100 -100
  
  ## collect median poly conc changes perc
  mtx_median_poly_perc_concs[data_col-first_data_col+1,] <- median_poly_concs_perc

  ## plot median poly perc
  if(isTRUE(boolean_do_plots)) {
    tiff(filename=paste0(names(dataset[data_col]), " sign.tif"),
         width=15, height=14, units="cm", res=300, compression="lzw")
    par(oma = c(0,1,0,0),
        mar = c(5,6,3,2) + 0.1,
        mgp = c(3.5,1,0)
    )
    plot(x_vals_interp, median_poly_concs_perc, col="black", type="b", ylim=c(-20,40),
         main=names(dataset[data_col]), lwd=3,
         xlab="Relative workload [%]", ylab="Relative concentration [%]",
         cex.main=3, cex.lab=2.5, cex.axis=2
    )
    dev.off()
  }
  
  ## median poly percentages coefs #############################################
  
  ## fit median poly perc
  fm_bp_median_poly_perc <- lm(median_poly_concs_perc ~ poly(x_vals_interp, poly_dgr_max, raw="TRUE"))
  
  ## collect median poly perc coefs
  mtx_median_poly_perc_coefs[data_col-first_data_col+1,] <- coef(fm_bp_median_poly_perc)
  
  ## median poly perc ranges ###################################################

  x_whole_numbered <- seq(0,round(median_time_scaled_rec),1)
  
  poly_conc_min <- min(predict(bp_median_poly_concs, x_whole_numbered))
  poly_conc_max <- max(predict(bp_median_poly_concs, x_whole_numbered))
  perc_range <- (poly_conc_max - poly_conc_min) / median_poly_concs[0+1] * 100
  
  mtx_median_poly_perc_ranges[data_col-first_data_col+1,] <-
    c(median_poly_concs[0+1], poly_conc_min, poly_conc_max, perc_range)
  
  ## Data for selection of candidate biomarkers ################################
  
  ## get x min and max indices ##
  
  ## get x min index
  x_min_idx <- which.min(mtx_y_bp_medians[data_col-first_data_col+1,])
  
  ## get x max index
  x_max_idx <- which.max(mtx_y_bp_medians[data_col-first_data_col+1,])
  
  ## get y min and max vals ##
  
  ## get y min value
  y_min <- min(mtx_y_bp_medians[data_col-first_data_col+1,])
  
  ## get y max value
  y_max <- max(mtx_y_bp_medians[data_col-first_data_col+1,])
  
  ## fold changes ##############################################################
  
  ## x_min_idx < x_max_idx vs. x_min_idx > x_max_idx
  if(x_min_idx < x_max_idx) {
    mtx_volcano[data_col-first_data_col+1,1] <- y_max/y_min
  }
  else {
    mtx_volcano[data_col-first_data_col+1,1] <- y_min/y_max
  }
  
  ## log2(foldChanges)
  mtx_volcano[data_col-first_data_col+1,2] <- 
      log2(mtx_volcano[data_col-first_data_col+1,1])
  
  ## Normality testing #########################################################
      
  ## Histograms ####
    
  hist_min <- hist(mtx_concs_interp[,x_min_idx])
  hist_max <- hist(mtx_concs_interp[,x_max_idx])
  
  if(isTRUE(boolean_do_plots)) {
    tiff(filename=paste0(names(dataset[data_col]), " hist_min.tif"),
         width=14, height=14, units="cm", res=300, compression="lzw")
    plot(hist_min, main=names(dataset[data_col]), 
         xlab="Conc interp min index", 
    )
    dev.off()
  }
  
  ## plot 
  if(isTRUE(boolean_do_plots)) {
    tiff(filename=paste0(names(dataset[data_col]), " hist_max.tif"),
         width=14, height=14, units="cm", res=300, compression="lzw")
    plot(hist_max, main=names(dataset[data_col]), 
         xlab="Conc interp max index", 
    )
    dev.off()
  }
    
  ## Quantile-Quantile Plots ####
    
  qqnorm_min_conc <- qqnorm(mtx_concs_interp[,x_min_idx])
  qqnorm_max_conc <- qqnorm(mtx_concs_interp[,x_max_idx])

  ## plot 
  if(isTRUE(boolean_do_plots)) {
    tiff(filename=paste0(names(dataset[data_col]), " qqnorm_min.tif"),
         width=14, height=14, units="cm", res=300, compression="lzw")
    plot(qqnorm_min_conc, main=names(dataset[data_col]), 
         xlab="Theoretical Quantiles", ylab="Sample Quantiles"
    )
    dev.off()
  }
  
  ## plot 
  if(isTRUE(boolean_do_plots)) {
    tiff(filename=paste0(names(dataset[data_col]), " qqnorm_max.tif"),
         width=14, height=14, units="cm", res=300, compression="lzw")
    plot(qqnorm_max_conc, main=names(dataset[data_col]), 
         xlab="Theoretical Quantiles", ylab="Sample Quantiles"
    )
    dev.off()
  }
  
  ## Shapiro-Wilk Normality Test ####
    
  shapiro_min <- shapiro.test(mtx_concs_interp[,x_min_idx])
  shapiro_max <- shapiro.test(mtx_concs_interp[,x_max_idx])
  
  ## collect shapiro values
  mtx_shapiro[data_col-first_data_col+1,1] <- shapiro_min$statistic
  mtx_shapiro[data_col-first_data_col+1,2] <- shapiro_min$p.value
  mtx_shapiro[data_col-first_data_col+1,3] <- shapiro_max$statistic
  mtx_shapiro[data_col-first_data_col+1,4] <- shapiro_max$p.value
  
  ## Statistical hypothesis testing ############################################
  
  ## Wilcoxon Signed Rank Test ####
  
  ## paired testing, assuming non-normal distribution
  wilc <- wilcox.test(mtx_concs_interp[,x_min_idx], mtx_concs_interp[,x_max_idx],
                      paired=TRUE)
  
  ## collect p-values ####

  mtx_volcano[data_col-first_data_col+1,3] <- wilc$p.value

  ## -log10(p-values)
  mtx_volcano[data_col-first_data_col+1,4]<- 
          -log10(mtx_volcano[data_col-first_data_col+1,3])
  
  ## write interpolated concentrations for each metabolite #####################
  
  if(data_col == first_data_col) {
    write.xlsx(round(mtx_concs_interp, digits=4), file=kinetics_ip_cs_file, 
               append=FALSE, sheetName=paste0(names(dataset[data_col])))
  }
  else {
    write.xlsx(round(mtx_concs_interp, digits=4), file=kinetics_ip_cs_file, 
               append=TRUE, sheetName=paste0(names(dataset[data_col])))
  }
  
}

## Selection of biomarker candidates ###########################################

## adjust p-values ####

## False discovery rate
p_adj <- p.adjust(mtx_volcano[,3], method="fdr")

p_adj_log <- -log10(p_adj)

mtx_volcano_p_adj <- mtx_volcano
mtx_volcano_p_adj[,3] <- p_adj
mtx_volcano_p_adj[,4] <- p_adj_log

## plot volcano ####

if(isTRUE(boolean_do_plots)) {
  tiff(filename=paste0("_volcano.tif"), 
       width=19, height=19, units="cm", res=300, compression="lzw",
       #mar = c(7,6,4,2) + 0.1,
       #oma = c(5,5,5,5)
  )
  par(oma = c(0,0,0,0),
      mar = c(5,5,3,2) + 0.1
  )
  plot(mtx_volcano_p_adj[,2], mtx_volcano_p_adj[,4], main="Volcano plot", 
       xlab=expression(paste(log[2],"(MFC)")), 
       ylab=expression(paste(-log[10], "(", italic(P), "-value)")),
       cex.main=1.25, cex.lab=1.1, cex.axis=1,
       #mai = c(1,1,1,1)
       #mpg = c(3,2,1)
       #fin= c(10,10)
       #omd = c(5,5,5,5)
       #plt = c(5,200,5,200)
       #fig = c(5,200,5,200)
       #mar = c(7,6,4,2) + 0.1,
       #mgp = c(2.5,1,0)
  )
  text(mtx_volcano_p_adj[,2], mtx_volcano_p_adj[,4], metab_names, 
       cex=0.2, 
       pos=3
       #adj=1
       )
  #-log10(0.001) = 3
  abline(h=3, col="blue")
  abline(v=log2(1.40), col="green")
  abline(v=log2(1.20), col = "blue")
  abline(v=-log2(1.20), col = "blue")
  dev.off()
}

## Heatmap #####################################################################

## heatmap, x.linear:Colv=NA

if(isTRUE(boolean_do_plots)) {
  tiff(filename=paste0("_heatmap.tif"), 
       width=19, height=14, units="cm", res=300, compression="lzw")
  par(oma=c(0,0,1,0),
      cex.main=1 
  )
  hm_poly_perc_concs <- heatmap(mtx_median_poly_perc_concs, scale="row", 
                                keep.dendro=TRUE,
                                main="Heatmap", 
                                Colv=NA, xlab="Relative workload [%]",
                                #cex.main=0.5
                                cexRow=1.1, cexCol=1.1,
  )
  dev.off()
}

## Hierarchical Cluster Analysis ###############################################

## hierarchical cluster

hc <- hclust(dist(mtx_median_poly_perc_concs))

## plot hc
if(isTRUE(boolean_do_plots)) {
  tiff(filename=paste0("_hclust.tif"), 
       width=14, height=14, units="cm", res=300, compression="lzw")
  plot(hc, xlab="", sub="", col="black")
  dev.off()
}

## Clusters of hierarchical cluster analysis ###################################

## cut height
ct_height <- 35

## cut tree at given height
ct_hc <- cutree(hc, h=ct_height)

## Kinetic shape templates #####################################################

mtx_y_cl <- matrix(nrow=max(ct_hc),
                   ncol=length(x_vals_interp))
#rownames(mtx_y_cl) <- metab_names
colnames(mtx_y_cl) <- x_vals_interp_rounded_0

## for each cluster
for(i in 1:max(ct_hc)) {
  
  ## temp matrix for conc vals
  mtx_cluster_temp <- matrix(nrow=nrow(mtx_median_poly_perc_concs),
                             ncol=length(x_vals_interp))
  #rownames(mtx_cluster_temp) <- metab_names
  colnames(mtx_cluster_temp) <- x_vals_interp_rounded_0
  
  ## nr of metabs in cluster
  nr_of_cl_metabs <- 0
  
  ## check for each metabolite
  for(j in 1:length(ct_hc)) {
    
    ## for all metabolites in same cluster
    if(ct_hc[j]==i) {
      
      ## increment
      nr_of_cl_metabs <- nr_of_cl_metabs +1
      
      ## collect poly perc concs for cluster
      mtx_cluster_temp[j,] <- mtx_median_poly_perc_concs[j,]
    }
  }
    
  ## boxplot, cluster poly perc concs, always TRUE
  if(isTRUE(TRUE)) {
    tiff(filename=paste0("_cluster ", i, " box.tif"), 
         width=14, height=14, units="cm", res=300, compression="lzw")
    par(oma = c(0,0,0,0),
        mar = c(5,5,3,2) + 0.1
    )
    bp_cl <- boxplot(mtx_cluster_temp, na.rm=TRUE, main=paste0("Cluster ", i),
                     xlab="Relative workload [%]",  
                     ylim=c(-20,40), 
                     ylab="Relative concentration [%]",
                     sub=paste0("Metabolites: N = ", nr_of_cl_metabs),
                     cex.main=2.5, cex.lab=1.5, cex.axis=1.5, cex.sub=1.5
    )
    dev.off()
  }
  
  ## get bp median vals
  y_cl <- bp_cl$stats[3,]
  
  mtx_y_cl[i,] <- y_cl
  
  ## plot cluster bp median curves
  if(isTRUE(boolean_do_plots)) {
    tiff(filename=paste0("_clust med ", i, ".tif"),
         width=14, height=14, units="cm", res=300, compression="lzw")
    par(oma = c(0,0,0,0),
        mar = c(5,5,3,2) + 0.1
    )
    plot(x_vals_interp, y_cl, col="black", type="b", ylim=c(-20,40), lwd=3,
         main=paste0("Shape ", i), 
         xlab="Relative workload [%]", ylab="Relative concentration [%]",
         cex.main=2.5, cex.lab=2, cex.axis=1.5, cex.sub=2
    )
    dev.off()
  }
  
  ## plot cluster bp median curves
  if(isTRUE(boolean_do_plots)) {
    tiff(filename=paste0("_shape ", i, ".tif"),
         width=14, height=14, units="cm", res=300, compression="lzw")
    par(mar=c(1,1,1,1))
    plot(x_vals_interp, y_cl, col="black", type="b", ylim=c(-20,40), lwd=4,
         xlab="", ylab="",
    )
    dev.off()
  }
  
}

## write matrices ##############################################################

## write bp median values to xlsx file
write.xlsx(round(mtx_y_bp_medians, digits=4), file=kinetics_file, append=FALSE,
           sheetName="BPMed")

## write bp median conc chgs in perc to xlsx file
write.xlsx(round(mtx_y_bp_medians_perc, digits=2), file=kinetics_file, append=TRUE,
           sheetName="BPMedPercs")

## write poly median coefs
write.xlsx(mtx_median_poly_coefs, file=kinetics_file, append=TRUE,
           sheetName="PCoefs")

## write poly median concs
write.xlsx(round(mtx_median_poly_concs, digits=3), file=kinetics_file, append=TRUE,
           sheetName="PConcs")

## write median poly perc coefs
write.xlsx(mtx_median_poly_perc_coefs, file=kinetics_file, append=TRUE,
           sheetName="PPercCoefs")

## write median poly perc concs
write.xlsx(round(mtx_median_poly_perc_concs, digits=2), file=kinetics_file, append=TRUE,
           sheetName="PPercConcs")

## write sub hierarchical clusters
write.xlsx(ct_hc, file=kinetics_file, append=TRUE,
           sheetName=paste0("SubHCl h=", ct_height))

## write shapiro
write.xlsx(mtx_shapiro, file=kinetics_file, append=TRUE,
           sheetName=paste0("Shapiro"))

## write values of volcano plot
mtx_volcano_p_adj_rnd <- mtx_volcano_p_adj
mtx_volcano_p_adj_rnd[,1] <- round(mtx_volcano_p_adj[,1], digits=2)
mtx_volcano_p_adj_rnd[,2] <- round(mtx_volcano_p_adj[,2], digits=2)
mtx_volcano_p_adj_rnd[,3] <- mtx_volcano_p_adj[,3]
mtx_volcano_p_adj_rnd[,4] <- round(mtx_volcano_p_adj[,4], digits=2)

write.xlsx(mtx_volcano_p_adj_rnd, file=kinetics_file, append=TRUE,
           sheetName="Volcano")

## write clusters relative values
write.xlsx(round(mtx_y_cl, digits=2), file=kinetics_file, append=TRUE,
           sheetName=paste0("Cluster percs"))

## eof #########################################################################
