# Supplementary material for: Modeling and Classification of Kinetic Patterns of Dynamic Metabolic Biomarkers in Physical Activity
Source: PLoS Comput Biol. 2015 Aug 28;11(8):e1004454. doi: 10.1371/journal.pcbi.1004454 (PMC4552566; doi:10.1371/journal.pcbi.1004454)
Supplement: S2 File — Microsoft Excel file containing longitudinal metabolic concentration data. (ZIP) [file pcbi.1004454.s012.zip › S2_File.xlsx]

## Sheet: Alle_Männer
Probandennummer	Group	Minutes	Info	Info2	Alanine	Arginine	Aspartic_Acid	C0	C16	C18	C18_1	C18_2	C2	C3	C3_DC_M	C4	C5	C5_OH	Citrulline	Glutamic_Acid	Glycine	Glucose	Histidine	Lysine	Methionine	Ornithine	Phenylalanine	Proline	Serine	Threonine	Tryptophan	Tyrosine	Valine	xLeucine	Lactate
1	1	0	Ruhe	0	45.1925	3.89555	6.44288	14.2866	0.284423	0.217252	0.35562	0.0880752	0.893305	0.224348	0.0809435	0.0566022	0.0548033	0.101681	6.06074	36.8029	35.6662	1490.12	3.23726	56.761	5.36327	3.92189	11.7871	42.7796	25.1621	11.3613	8.26074	13.6396	31.9955	23.228	0.93
1	1	6	50 Watt	50	47.3677	3.69687	5.27606	14.4554	0.302208	0.219216	0.341402	0.07685	1.00561	0.254458	0.0996707	0.0670853	0.0569646	0.0931425	4.98195	33.8574	35.5205	1180.67	2.90025	55.2729	5.24324	3.22921	11.7899	42.777	21.6558	11.2043	8.2163	13.6993	33.1262	23.8156	0.98
1	1	9	75 Watt	75	55.137	3.91133	5.78156	16.8983	0.350487	0.2574	0.409558	0.091815	1.16125	0.288124	0.0951456	0.0743906	0.0725143	0.10683	4.84698	33.688	38.3676	682.842	3.63856	52.8452	5.5918	3.54783	13.4555	49.0008	25.2151	12.0539	9.67661	14.955	39.2655	27.7898	1
1	1	12	100 Watt	100	54.0709	5.2722	5.85729	15.4199	0.365576	0.272413	0.445841	0.106662	1.24668	0.31533	0.112221	0.0726752	0.0749193	0.113295	5.4075	33.3927	39.7922	1351.22	3.30831	52.057	5.82094	4.80294	13.2352	47.3403	26.4593	11.6446	8.04882	14.5165	36.3849	26.6837	0.93
1	1	15	125 Watt	125	59.6154	5.36755	6.65931	17.0547	0.382745	0.26552	0.455627	0.118996	1.25508	0.31476	0.106976	0.0709591	0.0729104	0.116201	5.32674	32.8789	41.3726	1571.04	4.03434	47.164	5.58698	4.77947	14.0879	51.4084	28.7307	11.9679	9.45691	15.0247	39.5589	28.9881	0.92
1	1	18	150 Watt	150	50.7862	4.66165	6.80472	14.1452	0.300791	0.236919	0.352571	0.0909498	1.27224	0.288848	0.112283	0.0666398	0.0573863	0.0917394	5.53824	35.3607	37.8892	1626.84	3.59213	48.6375	5.2046	3.88403	12.3705	43.0389	27.0214	11.0532	8.96445	14.0915	33.1539	24.9435	0.93
1	1	21	175 Watt	175	48.987	3.83061	6.11943	14.6169	0.315589	0.235596	0.381672	0.0874514	1.08937	0.263548	0.0914496	0.06328	0.0658439	0.102813	4.88959	36.3614	35.4364	1942.39	3.3728	45.123	4.85117	3.52648	12.2539	39.9513	22.3507	10.3571	8.37776	14.3065	33.1625	24.7164	0.93
1	1	24	200 Watt	200	52.7976	6.38423	8.69761	14.5064	0.352816	0.253287	0.423249	0.100708	1.63635	0.373575	0.127709	0.0776744	0.067933	0.121866	4.90123	37.4917	40.7263	1608.55	4.12106	50.5569	5.21558	5.32845	12.8844	46.3009	29.0357	10.6761	8.79784	15.0882	33.6638	26.5539	1.09
1	1	27	225 Watt	225	62.7338	6.45092	6.05984	16.8885	0.347144	0.242723	0.421515	0.102925	1.85556	0.381511	0.120009	0.0872367	0.078468	0.117415	5.6047	33.0443	41.7419	1443.25	3.90023	60.2702	6.27261	5.05763	14.7907	52.909	27.8956	12.2139	10.4602	16.4146	41.6422	31.7365	1.29
1	1	30	250 Watt	250	58.9789	3.94939	5.35174	16.4075	0.344881	0.265805	0.409769	0.0941866	1.36398	0.319039	0.094171	0.0812986	0.076407	0.107845	5.04422	33.1797	38.0238	1362.77	3.2297	57.3396	6.45544	3.84945	14.0232	47.5375	24.2346	12.3076	9.18498	16.3211	37.9334	30.3857	1.29
1	1	33	275 Watt	275	57.1573	4.08765	4.99478	15.4753	0.313342	0.227897	0.327265	0.0854217	1.30446	0.295941	0.101075	0.0777898	0.0651334	0.103817	5.05796	32.5335	37.2928	1509.08	3.35393	63.759	6.34642	3.4269	13.2489	44.8035	23.8489	12.2172	8.30752	15.4516	37.0965	28.3394	1.93
1	1	36	300 Watt	300	72.5933	17.4529	12.686	15.9377	0.305635	0.250153	0.381953	0.100932	1.58688	0.344713	0.115943	0.0797222	0.0731745	0.102106	7.73759	41.2615	53.7499	1689.97	13.3197	61.4413	8.29408	5.08555	16.6349	51.9055	52.4879	17.5069	10.6068	19.4791	41.3383	33.9249	2.37
1	1	39	325 Watt	325	58.7895	4.74	5.56976	14.3571	0.294255	0.23294	0.34713	0.09462	1.43228	0.300075	0.103317	0.0711529	0.0676434	0.0917076	5.39649	36.1276	36.4541	1550.06	3.36945	61.5201	6.08094	4.14882	12.348	41.5416	22.2871	10.8735	8.12501	15.395	34.3205	25.9896	3.29
1	1	42	350 Watt	350	67.0605	6.53011	5.91863	14.6189	0.350328	0.248486	0.405081	0.0960217	2.20067	0.408414	0.123774	0.0864233	0.0650423	0.113899	4.89267	33.0943	39.7818	1739.44	3.9727	53.8189	5.27975	5.16331	13.3199	45.31	26.5737	11.3639	9.38558	16.0716	36.6699	28.2596	4.84
1	1	45	375 Watt	375	73.3046	4.66488	7.80745	15.3909	0.350395	0.237958	0.444959	0.10381	2.03651	0.371822	0.113727	0.0793529	0.073397	0.111604	5.07023	42.9358	41.6982	1531.68	4.30421	52.8406	5.79131	4.15051	14.0747	45.7879	29.2387	10.7767	11.0767	17.0588	38.5094	28.4834	7.01
1	1	48	400 Watt	400	80.3144	6.85517	9.35812	16.129	0.363382	0.254727	0.400102	0.102438	2.40572	0.432513	0.138182	0.0938244	0.0832282	0.122578	5.20014	44.3217	42.7991	1588.2	4.27808	50.9296	6.26838	5.05577	15.0895	48.1396	28.3135	11.2515	11.1971	17.2409	38.378	30.0223	10.22
1	1	51	425 Watt	425																															12.9
1	1	56	Nachbelastung	NB	75.9909	5.68459	5.89935	14.4326	0.315422	0.228836	0.355533	0.101784	2.98781	0.446193	0.117566	0.0943048	0.0782156	0.110677	5.59919	38.5169	39.256	2967.1	4.31072	55.2824	6.14366	3.5844	13.9015	43.6225	26.8259	10.971	8.74145	17.0236	35.6458	28.7727	11.88
2	2	0	Ruhe	0	39.3321	6.61642	23.7676	12.1372	0.24928	0.291224	0.304376	0.0845488	0.959596	0.223778	0.0675556	0.0659021	0.0495969	0.0773129	5.01851	32.6939	34.0254	2159.77	3.31795	56.1127	5.46249	5.61798	9.45946	28.9036	25.935	10.6491	8.49729	10.5216	42.8128	25	0.72
2	2	6	50 Watt	50	40.7935	4.7098	22.7596	10.0882	0.27075	0.242738	0.265856	0.0712801	1.39653	0.316858	0.0677341	0.0590382	0.0545398	0.0984087	5.67795	27.816	30.8543	1559.68	2.45138	65.1974	4.01714	4.00534	9.43281	25.4511	19.1478	9.26724	6.48065	10.9946	42.5165	23.886	0.63
2	2	9	75 Watt	75	39.5208	4.95283	27.8743	10.6435	0.328816	0.19975	0.313892	0.0932165	0.928254	0.224323	0.0625161	0.0518837	0.0469297	0.100377	5.10279	33.6422	33.1049	1742.41	3.14188	52.9762	5.362	4.96957	9.0415	25.0764	22.8192	10.8963	8.61367	9.88157	39.5774	24.71	0.67
2	2	12	100 Watt	100	40.0381	5.13817	26.5439	11.6031	0.274498	0.248241	0.29407	0.0782915	1.54753	0.321711	0.080708	0.0581582	0.0623529	0.101176	4.93708	33.017	32.8617	1680.1	3.30981	66.1328	5.23873	3.7961	9.5478	31.1543	22.771	10.2067	6.36618	11.2508	44.0835	26.4381	0.74
2	2	15	125 Watt	125	46.3192	7.05829	29.2788	10.8165	0.261873	0.275713	0.250648	0.0895171	1.2688	0.297194	0.069194	0.071133	0.0443333	0.1254	4.55467	39.3513	36.0598	1837.96	4.27495	54.1544	4.80669	5.00634	9.96097	28.471	24.1062	9.9473	9.49992	11.6394	38.5436	25.813	0.92
2	2	18	150 Watt	150	41.0494	4.98798	25.9184	11.2664	0.260867	0.191628	0.249302	0.0893023	1.21075	0.271519	0.0659766	0.0744886	0.0469323	0.113546	3.98583	28.5108	34.2937	973.705	3.29437	55.63	5.63218	3.861	10.3766	26.1037	24.0881	8.59649	7.94299	11.4463	41.2626	24.8139	1.25
2	2	21	175 Watt	175	61.2433	5.27817	28.5714	14.0716	0.43139	0.349403	0.329662	0.0967273	1.29033	0.388619	0.0814845	0.0677472	0.072209	0.176912	6.03133	36.3927	39.9658	1848.67	4.51153	47.7918	6.93916	4.88166	14.2667	36.9489	33.4694	9.83412	9.76556	13.4684	63.6691	35.3584	1.76
2	2	24	200 Watt	200	45.3581	5.55556	29.8429	12.452	0.246972	0.272186	0.226233	0.0883721	1.53058	0.363478	0.0673579	0.0522571	0.0511063	0.123644	5.73094	30.2621	32.7626	2089.58	3.93743	57.6384	3.91335	4.40313	10.2004	28.2328	23.9362	11.0883	8.04664	11.587	43.6131	25.7956	2.62
2	2	27	225 Watt	225	51.6531	4.66999	24.4484	10.4522	0.276017	0.236444	0.215111	0.0764444	1.50848	0.37688	0.0661412	0.0678215	0.0523675	0.0859364	4.54298	34.5738	29.8968	1697.1	3.15194	65.0135	6.18924	5.21042	10.692	27.2302	19.7339	9.35919	8.52334	10.5104	41.8241	24.0094	4.15
2	2	30	250 Watt	250	56.7783	4.74294	23.9731	11.8257	0.28836	0.275989	0.376911	0.123577	2.35554	0.503968	0.0829827	0.0990038	0.0619902	0.117781	5.56462	29.8383	35.5665	1876.33	3.25664	74.6457	5.49159	4.31655	10.6782	29.0158	25.0225	11.754	9.50163	13.1526	47.6085	28.4765	6.59
2	2	33	275 Watt	275	69.514	4.37436	25.2427	12.2582	0.335501	0.237277	0.306854	0.114178	2.36352	0.437435	0.0707786	0.0691726	0.0634391	0.139566	4.89756	31.9632	37.77	2003.76	3.00146	59.1166	6.20023	3.74771	12.2023	32.5052	29.3276	9.52744	9.32275	13.0286	46.2937	26.5829	9.62
2	2	38	Nachbelastung	NB	72.4272	7.53676	28.8922	11.8277	0.314352	0.219303	0.291144	0.115323	2.92935	0.593638	0.080189	0.0783718	0.0621465	0.134651	4.26183	36.4614	41.8504	2967.5	4.49219	62.8313	5.85586	4.35685	11.7952	33.2292	25.4181	11.3636	9.93968	14.2857	48.1031	30.2034	7.95
3	1	0	Ruhe	0	62.6265	6.22593	7.48138	10.9769	0.28798	0.227505	0.375879	0.145076	1.39526	0.278667	0.101333	0.0874	0.0341224	0.072898	3.39928	35.4618	35.3066	1884.42	3.02452	68.7765	5.9633	5.84291	8.51633	30.1621	18.371	12.2349	11.0819	12.4892	28.939	18.6416	1.22
3	1	6	50 Watt	50	50.8139	6.36238	5.46667	10.6837	0.250391	0.173085	0.402816	0.075528	0.96657	0.213692	0.0891932	0.0894118	0.018	0.084	3.44346	30.2132	29.9745	1776.32	2.57794	44.8793	4.77002	5.17241	7.9165	27.4359	17.5147	10.7143	7.87464	10.6188	25.5112	13.6998	1.03
3	1	9	75 Watt	75	54.7698	6.96481	6.98819	10.4952	0.264348	0.193825	0.400403	0.135168	1.03604	0.22765	0.0647926	0.0489871	0.0417801	0.0795811	4.02785	31.9457	32.7892	2029.77	2.56716	52.2727	5.3024	4.78723	7.73363	27.5921	23.8657	12.2727	7.44674	10.3928	24.4637	17.3814	1.06
3	1	12	100 Watt	100	55.4408	5.2139	5.52065	10.3696	0.298781	0.228571	0.482857	0.137143	1.10015	0.192405	0.0448945	0.0826778	0.0235052	0.0998969	3.40729	30.7858	35.3688	1703.91	2.18563	47.464	5.35131	5.56901	9.05561	31.714	21.31	13.7972	9.31288	10.2356	29.3314	15.5931	1.02
3	1	15	125 Watt	125	56.8058	6.12094	5.05155	9.41134	0.259896	0.23097	0.323357	0.120984	1.639	0.264871	0.0481584	0.0974359	0.038931	0.0863252	3.90532	32.2932	29.8497	1857.64	3.40116	55.2702	5.24306	4.78927	8.81739	29.3651	20.4193	11.5174	7.41104	10.1546	23.748	18.7879	1.04
3	1	18	150 Watt	150	60.5993	5.58699	5.32007	10.197	0.328692	0.284431	0.366347	0.0887425	1.12768	0.265116	0.0972093	0.0750617	0.0281481	0.0527778	3.08116	33.9895	35.2818	1720.65	2.8	51.9048	5.42071	4.7619	9.01656	31.6113	19.2616	11.8257	8.36293	9.40482	27.0178	18.4429	1.1
3	1	21	175 Watt	175	60.9843	6.52406	5.00363	9.57179	0.291628	0.224569	0.38052	0.120602	1.46696	0.292661	0.105726	0.087642	0.0441494	0.0788382	3.57556	29.5634	33.7218	1803.98	2.42003	58.7626	4.11118	4.65278	8.77673	28.4969	20.9055	10.9672	9.47408	11.6902	27.1877	17.5208	1.17
3	1	24	200 Watt	200	51.2654	5.94679	7.23077	10.2647	0.30339	0.241141	0.395579	0.170695	1.24731	0.295355	0.0936493	0.0824458	0.0252732	0.0866508	2.78231	32.1549	28.4843	2071.3	2.71429	49.465	4.51231	5.21092	8.55866	27.6221	18.4397	7.57946	7.88568	10.9797	26.2987	17.4175	1.38
3	1	27	225 Watt	225	60.9627	8.09769	5.41667	12.1113	0.323124	0.30355	0.535148	0.112426	1.76961	0.319756	0.0741463	0.1064	0.0516159	0.0676347	4.23914	30.24	36.7379	2116.13	3.57143	57.5403	5.30809	5.80709	9.42492	29.4947	18.3607	10.6509	7.9085	12.0036	28.217	20.9409	1.8
3	1	30	250 Watt	250	79.6495	5.32374	8.7766	12.6539	0.340185	0.333659	0.43252	0.117398	1.89662	0.346957	0.135178	0.101774	0.0618182	0.0818182	3.14869	39.011	41.966	1973.48	4.31679	65.7895	5.86788	4.7619	10.6881	39.2604	23.5832	13.4279	13.1405	12.0265	34.4942	22.46	2.64
3	1	33	275 Watt	275	79.1531	6.53907	8.5	12.4621	0.381196	0.316369	0.397246	0.128451	2.38886	0.407345	0.101836	0.108793	0.073253	0.0769157	4.7483	39.8327	38.2811	2059.21	4.03405	53.4265	6.86695	6.60377	10.8155	31.5341	25.9542	10.733	13.7743	13.5066	27.3339	20.9557	3.85
3	1	36	300 Watt	300	65.3011	5.84879	5.67316	9.96777	0.308446	0.236647	0.432335	0.109222	1.89477	0.311415	0.0834146	0.0932727	0.0423291	0.103899	3.57537	31.2269	32.0252	2375.55	2.54868	66.2758	6.49203	4.65394	9.70149	28.6596	20.3852	13.0337	7.83831	9.7973	28.8513	17.2425
3	1	39	325 Watt	325	81.7018	7.57315	5.16866	10.4828	0.348546	0.24764	0.347266	0.153708	2.28278	0.322537	0.0685854	0.12346	0.0378947	0.0968421	3.94147	41.8443	37.271	2068.16	3.67232	84.058	5.91443	4.90196	9.38215	30.3761	26.2195	14.6341	9.84225	13.6416	29.4316	22.8689
3	1	44	Nachbelastung	NB	86.2801	9.5776	7.08245	11.5794	0.384385	0.203043	0.690909	0.146642	2.72987	0.410769	0.0969231	0.14069	0.066087	0.0865424	3.65574	33.8753	39.6176	3176.92	3.27684	64.1079	6.07083	5.42092	13.0131	36.6366	24.593	11.8705	9.52052	13.6078	35.0226	23.7684	6.75
4	1	0	Ruhe	0	54.2313	3.89008	20.0608	11.3908	0.256594	0.226948	0.401865	0.0719592	1.03313	0.25	0.08	0.106606	0.0550184	0.115632	4.23693	35.8918	32.1731	1923.7	3.50112	45.8918	4.8423	4.77981	9.94624	22.9449	29.2553	8.73171	8.71023	11.8929	35.8561	22.3497	0.88
4	1	6	50 Watt	50	50.6449	4.97051	22.3195	10.632	0.26657	0.232332	0.460725	0.0708808	0.964149	0.251325	0.080906	0.0995411	0.054951	0.0735784	3.12103	37.4575	32.2301	2173.46	3.57143	44.221	4.58459	4.35414	9.96933	21.3548	24.4807	7.22733	9.03806	11.7532	32.7086	20.0889	0.77
4	1	9	75 Watt	75	47.5233	4.33715	24.2841	11.5822	0.218285	0.223909	0.390406	0.0660245	0.99544	0.26631	0.0937835	0.109615	0.0489394	0.131465	3.29718	39.4199	33.1757	3404.2	3.39746	43.8826	4.36267	4.80669	9.3657	21.5175	27.0989	9.90991	9.17242	11.9952	33.4687	22.1598	0.7
4	1	12	100 Watt	100	49.9265	5.11399	20.7478	12.0142	0.274736	0.262446	0.471431	0.0838369	1.13871	0.307443	0.0934628	0.113737	0.0500118	0.104489	4.25807	37.1945	33.8352	1490.55	3.44191	60.859	5.05389	4.22961	10.3786	23.441	25.9642	11.0835	8.37477	12.5107	36.2857	22.1549	0.75
4	1	15	125 Watt	125	45.0636	4.7089	20.0094	9.90882	0.288	0.298062	0.395131	0.0536739	1.01807	0.25438	0.0871488	0.130418	0.0278332	0.0719023	3.13624	35.1387	28.547	1369.99	2.95089	49.5614	4.29808	4.6726	8.26525	19.1428	23.7969	8.81877	7.78343	11.9753	30.6425	19.3387	0.79
4	1	18	150 Watt	150	53.9644	5.75049	22.026	12.0262	0.27391	0.309493	0.441529	0.095066	1.29586	0.32732	0.0934196	0.121209	0.0572549	0.10902	4.15574	35.0844	35.3591	1338.95	3.1502	52.9152	5.11054	5.51491	10.4475	24.9923	24.4287	9.81767	9.01166	12.666	36.8091	22.383	1.01
4	1	21	175 Watt	175	56.0973	5.20779	20.4158	11.7547	0.288193	0.273155	0.487996	0.0943766	1.16549	0.356408	0.0817295	0.114704	0.0510331	0.109132	3.61089	42.2029	35.3077	1318.58	3.27254	48.5822	5.84986	4.55231	10.4595	30.0131	26.4398	12.2389	8.75502	14.0916	41.7436	22.9915	1.4
4	1	24	200 Watt	200	53.6187	5.90969	19.4236	10.5096	0.268935	0.203249	0.430189	0.0710746	1.18418	0.292543	0.106171	0.104373	0.0503366	0.0973724	3.6045	37.0702	30.7418	1285.86	2.93603	47.0031	5.07666	4.61271	10.4551	21.4092	28.6836	10.597	9.15899	12.4302	35.6429	22.2003	1.87
4	1	27	225 Watt	225	58.982	5.74468	23.5944	11.8003	0.26399	0.269893	0.456741	0.0756293	1.09326	0.328182	0.0978788	0.128766	0.0545641	0.108154	3.99892	37.6548	35.2265	1235.6	4.10418	51.6769	6.15755	4.77787	10.6632	24.5465	25.7977	10.398	9.25824	13.6397	41.3808	23.8847	2.53
4	1	30	250 Watt	250	53.528	5.47753	19.0867	10.3015	0.256934	0.209655	0.423054	0.0773727	1.3588	0.329231	0.09	0.13125	0.0501801	0.10036	3.00642	34.4179	31.181	1417.41	3.21358	44.2938	5.27962	5.63515	9.65756	19.8917	24.0059	9.0587	8.8611	11.1875	34.0777	20.8788	3.76
4	1	33	275 Watt	275	69.8005	6.48203	22.5643	11.6969	0.275533	0.295374	0.514944	0.108478	1.68321	0.350018	0.10389	0.132738	0.0497274	0.10277	3.92976	36.2718	35.6493	1350.95	4.33829	52.3537	5.30432	5.30794	10.6071	24.7913	29.5567	9.90909	8.31227	12.8643	39.4497	24.1883	5.67
4	1	36	300 Watt	300	65.5297	6.62681	20.7978	10.1839	0.291434	0.264824	0.381915	0.0842621	1.8662	0.343158	0.110175	0.109171	0.0430469	0.119492	3.06645	39.7175	34.3647	1557.68	3.30597	51.8544	4.63287	6.09756	10.7742	23.2388	28.884	9.45843	11.1447	14.1061	37.6182	23.1283	8.12
4	1	39	325 Watt	325	71.9024	7.57315	20.9057	10.8255	0.260591	0.274511	0.477098	0.0827129	2.17734	0.400407	0.107667	0.142007	0.058999	0.111788	3.17584	34.8727	36.1972	1412.16	3.74165	55.6906	4.58483	5.0536	11.5118	24.013	28.9006	10.026	8.1326	13.2402	41.6667	24.0321	11.25
4	1	44	Nachbelastung	NB	78.3467	6.55422	19.4435	11.3449	0.262534	0.298386	0.493844	0.137237	2.81338	0.459266	0.129275	0.153309	0.0586265	0.117968	3.04594	38.5127	34.3018	2672.35	3.93272	51.1439	4.83404	5.11265	11.7972	24.4586	26.6547	9.12382	9.01876	12.9072	40.8537	25.955	10.94
5	2	0	Ruhe	0	45.6704	3.21101	19.4602	12.775	0.423182	0.284252	0.46378	0.113701	1.53312	0.273405	0.0455675	0.134705	0.0690909	0.133994	2.91101	28.0361	33.6782	1736.43	3.82932	70.8829	5.24979	6.54762	10.1068	26.2137	21.0158	8.8172	9.22412	11.6472	34.3127	21.4731	1.65
5	2	6	50 Watt	50	45.4117	5.56931	13.87	11.1366	0.25496	0.208444	0.355994	0.0702619	2.11689	0.422222	0.0715942	0.123566	0.0646	0.1634	3.36185	22.3361	28.2405	1946.9	2.71299	64.4783	3.9248	3.61664	10.5288	27.8042	17.515	11.4258	7.70117	11.047	37.1377	18.6934	1.68
5	2	9	75 Watt	75	52.4769	5.18373	14.5704	14.3535	0.412485	0.23893	0.475318	0.0813378	1.5721	0.308062	0.033853	0.106515	0.0709333	0.0912	3.47493	28.3262	30.9686	1759.13	2.96412	58.3472	5.53559	4.76673	11.0741	25.5894	25	10.4925	10.0283	14.0265	30.9183	22.5898	1.71
5	2	12	100 Watt	100	48.4369	4.58716	15.2153	12.0453	0.364072	0.141867	0.41952	0.101333	1.95246	0.373304	0.0652863	0.110019	0.0503196	0.123196	3.46397	31.2039	32.6152	1791.83	2.37033	50.1099	4.57317	3.46639	10.8113	29.276	22.0826	10.0701	8.02942	13.6833	30.9146	21.3268	1.84
5	2	15	125 Watt	125	52.0333	4.33417	14.8302	12.6218	0.402438	0.158669	0.395522	0.0850832	1.59991	0.375824	0.0551209	0.0855798	0.0542857	0.12602	3.33396	22.0643	29.3411	1601.51	2.79938	52.844	5.48961	2.16942	10.8946	27.4923	16.383	11.0169	8.43269	11.0324	31.7907	19.6124	2.01
5	2	18	150 Watt	150	54.3699	4.62466	13.4035	12.0438	0.381545	0.265513	0.384872	0.0682051	2.32163	0.512134	0.0765468	0.0936566	0.0783505	0.135155	3.15428	29.3874	34.9053	1806.24	3.12333	76.7513	5.11482	5.36131	10.5954	26.5963	19.8598	10.0218	9.94189	12.2642	33.0334	20.9207	2.29
5	2	21	175 Watt	175	57.2833	4.8011	20.57	13.1004	0.350984	0.24764	0.455431	0.0626217	2.12751	0.361905	0.0654875	0.12142	0.0775124	0.130448	2.31116	33.7117	33.803	2093.74	3.43137	65.5077	4.91356	4.37318	11.2161	25.2834	24.8201	10.9524	11.0354	12.2338	31.7642	20.6506	3.13
5	2	24	200 Watt	200	57.3843	8.65385	23.8757	12.2124	0.35775	0.273729	0.486271	0.0966102	2.13137	0.408264	0.0963085	0.126361	0.0850891	0.102494	6.61417	40.6593	43.6627	1915.33	8.05051	63.924	5.9778	4.31894	12.3911	28.7045	38.3292	10.1626	10.8733	14.5392	34.3107	24.6131	4.37
5	2	27	225 Watt	225	64.5461	5.08475	15.5932	11.7015	0.392258	0.246257	0.522235	0.127374	2.40732	0.378021	0.0613542	0.08691	0.0611494	0.10046	2.55518	36.4617	36.3811	1766.61	3.58045	70.5782	5.69007	3.95683	11.9306	28.8963	26.1719	7.67045	9.07771	13.6654	32.4349	23.8027	6.46
5	2	30	250 Watt	250	78.6265	5.33769	21.4882	13.4621	0.434518	0.319694	0.491166	0.104627	4.29431	0.716196	0.0876081	0.161521	0.105556	0.162556	4.06125	33.2519	40.9901	1739.43	3.58345	91.4626	7.37374	5.33217	14.0613	34.5771	22.8846	10.9952	9.97724	15.5211	42.0504	25.1072	9.73
5	2	35	Nachbelastung	NB	66.5057	3.90428	16.8463	12.4506	0.484769	0.184599	0.545943	0.109974	3.11827	0.486473	0.058744	0.131301	0.0689011	0.164945	3.22591	35.48	36.3484	2006.46	3.12969	77.5103	7.23589	4.04135	14.1566	27.0534	22.9635	11.7757	9.15033	14.5787	35.3612	22.4827	8.58
10	1	0	Ruhe	0	67.9364	3.47956	23.1053	12.6999	0.332379	0.240593	0.350837	0.11864	1.43151	0.280095	0.0967858	0.0777697	0.0577451	0.105142	4.10506	62.0602	37.6646	2010.8	4.19419	37.8633	4.43909	4.09636	11.5145	46.5834	29.1105	8.9359	11.9662	13.1421	38.415	24.1639	2.18
10	1	6	50 Watt	50	62.1041	3.71732	18.841	11.92	0.309715	0.224156	0.337755	0.098588	1.37382	0.25062	0.0873271	0.0738043	0.0452093	0.0868837	4.11888	56.5949	35.0022	2093.31	3.37542	41.8438	3.73744	3.92771	11.0972	45.9808	23.8836	8.74275	11.0015	12.1242	35.8524	23.2008	1.86
10	1	9	75 Watt	75	65.0804	3.73911	23.9398	12.0898	0.322738	0.249999	0.346168	0.100473	1.39562	0.254622	0.0834494	0.0708859	0.05663	0.0926672	4.0144	64.0622	36.9793	1711.8	4.2365	35.0561	3.68037	4.31751	11.9907	44.422	30.1253	10.1097	13.1904	12.9675	35.668	23.7331	1.76
10	1	12	100 Watt	100	67.8738	3.5047	24.8174	12.6995	0.320423	0.230948	0.356632	0.11213	1.71215	0.283227	0.107018	0.0717807	0.0590903	0.0909344	4.88641	62.2176	39.578	1558.06	3.55864	49.4147	4.01085	4.61273	11.0815	50.05	27.2332	10.0527	11.7123	12.8627	39.4799	24.36	1.7
10	1	15	125 Watt	125	62.9391	3.36654	23.545	12.2378	0.27992	0.21874	0.362331	0.10445	1.31354	0.248985	0.0916911	0.0696217	0.0589945	0.0839385	3.60011	57.9267	35.5786	1900.67	3.79466	44.3662	3.7655	4.03209	10.7834	41.498	25.9448	8.64877	10.7457	12.0769	35.6353	22.6802	1.83
10	1	18	150 Watt	150	69.7196	3.62845	21.0703	13.2215	0.329898	0.245349	0.40205	0.115511	1.57917	0.250709	0.0864013	0.07908	0.0699911	0.0987977	4.14931	62.5337	38.6126	1564.85	3.70826	43.271	4.61144	4.51429	12.0463	48.0974	29.0476	10.2343	10.4725	13.7106	37.6766	25.734	1.9
10	1	21	175 Watt	175	76.8139	3.86905	24.1995	14.3839	0.34596	0.253031	0.415251	0.115391	1.64289	0.300981	0.101899	0.0953909	0.0753285	0.0978102	4.11714	61.0612	42.3142	1873.23	4.33051	46.788	4.99054	4.97824	12.4275	54.0252	30.7488	10.493	12.1356	12.6169	40.3727	26.5899	2.07
10	1	24	200 Watt	200	70.2631	3.60463	19.4364	12.5399	0.326026	0.230533	0.36328	0.119827	1.56562	0.298619	0.0943007	0.0700846	0.0744183	0.090754	3.33699	53.1918	37.9834	1472.95	3.70579	42.0406	4.73758	4.30544	11.4905	51.5043	26.488	9.10243	10.8755	12.3297	37.714	25.0425	2.32
10	1	27	225 Watt	225	69.0412	3.98222	23.3791	12.3273	0.297074	0.247857	0.384107	0.116422	1.45413	0.274286	0.0962963	0.0734689	0.067947	0.0976881	4.08721	60.318	38.9304	1396.12	3.99269	36.3859	3.9941	4.73122	11.3267	42.6635	33.0009	8.06399	13.0207	12.5308	36.6262	23.8726	2.91
10	1	30	250 Watt	250	75.7237	4.54799	25.052	12.3622	0.3134	0.226051	0.388908	0.129172	1.81294	0.327868	0.10555	0.0776304	0.0740502	0.0993559	3.92354	60.4321	39.8539	1128.95	4.47376	39.6325	3.91676	5.16424	12.6855	44.4703	34.0856	8.6773	13.5159	13.5628	37.4964	25.2271	3.8
10	1	33	275 Watt	275	86.5904	4.0678	22.7915	13.6617	0.383126	0.282549	0.448929	0.135184	1.9234	0.339699	0.105388	0.0819978	0.0628355	0.117706	3.60056	61.406	42.1572	1547.48	4.44354	39.3907	4.31808	4.6115	13.5601	50.8451	31.0539	9.53007	13.9571	14.6917	42.8651	27.9854	5.18
10	1	38	Nachbelastung	NB	86.9041	4.60394	24.5356	13.3125	0.386728	0.249288	0.395205	0.138826	1.91522	0.336905	0.112302	0.0888071	0.0721911	0.116923	3.71132	59.8486	41.4774	1933.22	4.74785	37.5553	4.4282	5.58313	13.6382	47.3323	34.8629	8.62009	14.915	14.7919	41.4234	29.1296	3.79
11	2	0	Ruhe	0	83.0704	6.04337	17.1628	12.1113	0.258837	0.195323	0.383833	0.149899	1.56709	0.348118	0.0854785	0.0539373	0.046682	0.0645695	6.11661	35.9932	46.7622	1965.21	5.80034	57.5797	7.74234	6.57895	14.8376	36.3481	32.3381	12.4787	11.3476	17.2416	40.5652	26.72	1.64
11	2	6	50 Watt	50	70.5945	5.51601	13.8847	10.398	0.173525	0.168653	0.211879	0.0715711	1.28784	0.285248	0.074689	0.0436675	0.0325292	0.0468223	5.79585	29.9703	44.4522	2142.35	3.80426	57.2826	6.27861	6.5466	12.354	32.1423	27.1817	10.0273	10.7352	14.4978	34.3384	22.4066	1.64
11	2	9	75 Watt	75	72.8655	4.99424	12.986	10.1526	0.192784	0.152422	0.294602	0.0994055	1.46114	0.314852	0.0888222	0.0464717	0.027669	0.0388085	4.67597	32.6714	41.37	1815.33	4.21198	53.626	5.60551	4.8688	11.7762	31.6362	25.0122	10.1522	10.8375	16.3481	34.743	21.5062	1.8
11	2	12	100 Watt	100	79.9893	5.56235	12.9889	11.1835	0.228756	0.194856	0.313803	0.121935	1.6763	0.320286	0.0830252	0.0659448	0.0340644	0.0519234	4.84807	34.6982	44.1499	1886.67	4.36323	59.3043	6.30113	5.57111	13.2847	33.1418	29.6094	11.4721	13.4685	16.0549	36.9424	24.4975	2.11
11	2	15	125 Watt	125	75.687	5.25544	15.4596	10.4684	0.197814	0.168189	0.289764	0.0988976	1.69674	0.304165	0.0947939	0.0472695	0.0387935	0.0634803	5.42371	34.8281	43.3891	1689.87	4.92408	61.9814	6.13834	5.89273	11.667	32.7254	28.8043	9.75995	11.6351	14.2086	37.1471	22.2099	2.54
11	2	18	150 Watt	150	85.0006	5.00864	14.2606	11.7055	0.22902	0.204359	0.310545	0.12355	1.74514	0.318527	0.0854953	0.054697	0.0377305	0.0512057	5.00518	34.3929	45.6871	1584.92	4.69323	64.44	5.45174	5.94785	13.2596	35.1754	30.5331	12.5136	11.565	16.1169	38.5203	23.7177	3.13
11	2	21	175 Watt	175	86.2885	5.11257	15.2095	11.5955	0.205459	0.198201	0.330105	0.0994457	1.59844	0.300475	0.0916406	0.0542117	0.041267	0.0540401	5.72938	36.7865	46.2655	1488.24	4.64796	63.5496	6.37132	7.38055	13.5808	32.5874	27.9509	9.87918	11.1137	16.4453	35.9466	23.8364	4.18
11	2	24	200 Watt	200	92.5133	6.16512	15.4811	12.2951	0.223219	0.194444	0.378005	0.140754	1.99824	0.399694	0.0953357	0.0707059	0.0462277	0.0521652	6.11736	39.5587	50.2924	1522.44	4.58062	75.6595	7.3965	6.23202	14.6486	36.0774	29.6558	13.3242	12.3964	17.8325	42.7505	25.5075	5.6
11	2	27	225 Watt	225	82.9701	5.86921	13.7074	10.3984	0.186741	0.16612	0.31286	0.102441	2.01462	0.317773	0.100841	0.0585554	0.0400285	0.0486833	6.47737	36.817	45.7408	1464.38	3.74774	72.6596	6.59861	7.73779	12.8079	28.2237	27.7184	11.2305	10.1	16.5943	34.7335	23.3583	8.33
11	2	30	250 Watt	250	99.7086	6.50947	14.7079	12.9253	0.203031	0.190841	0.316845	0.124169	2.40233	0.406284	0.0886518	0.0684947	0.0434704	0.0459126	7.03519	38.3104	52.1021	1343.54	4.89629	80.6295	7.77069	6.48585	14.0177	34.0779	26.9148	12.5	10.7167	18.9476	40.8904	25.8447	13
11	2	35	Nachbelastung	NB	88.6924	4.46488	11.7625	9.63834	0.175717	0.180459	0.277504	0.109039	2.5831	0.365051	0.086372	0.0667629	0.0250592	0.0528594	4.8564	35.163	41.9237	2412.08	4.2026	59.0819	5.76228	3.99344	11.566	27.1743	22.8962	9.3012	9.81201	15.1576	34.2963	22.4087	13.22
13	1	0	Ruhe	0	86.8961	9.34722	13.4569	12.6648	0.254378	0.234774	0.313187	0.109499	1.36614	0.230426	0.115617	0.068384	0.0516329	0.107493	6.66472	43.331	38.5198	1707.17	4.44321	46.7379	9.77939	7.69231	18.724	58.0859	29.8021	12.4637	16.0324	28.5199	62.6489	49.7252	1.53
13	1	6	50 Watt	50	92.9619	8.7395	13.0041	13.6335	0.27781	0.254343	0.356359	0.114128	1.21147	0.181257	0.0931647	0.0565402	0.0464783	0.102252	7.26166	40.2089	40.4832	1237.29	4.36677	51.6061	10.5736	7.09509	19.2828	58.1517	27.8292	12.08	15.5639	28.2678	58.8644	50.3997	1.54
13	1	9	75 Watt	75	95.2151	9.60009	15.2967	13.5555	0.282994	0.242188	0.342922	0.110592	1.39407	0.254072	0.107226	0.0645824	0.0548663	0.0879603	7.05853	47.8666	37.9005	1736.66	4.33156	55.7946	11.0313	7.72358	18.9736	58.9651	27.8919	12.8023	17.0642	30.4615	61.1111	49.1984	1.51
13	1	12	100 Watt	100	104.898	9.18868	14.8081	15.445	0.289396	0.279368	0.364492	0.13493	1.44021	0.221169	0.110584	0.0695971	0.0720607	0.113696	7.66211	47.0047	42.5623	1906.16	4.34226	57.2893	11.6047	7.34671	21.7812	65.2889	29.7384	12.9941	17.4447	32.0537	69.7256	56.1536	1.54
13	1	15	125 Watt	125	80.8777	7.9249	13.4985	12.1085	0.245171	0.202531	0.323134	0.119585	1.19864	0.18484	0.0974281	0.0481405	0.0523692	0.0740281	6.31028	40.5662	34.7469	1636.51	3.95344	51.7184	9.56332	6.4158	17.0244	45.4991	24.4472	10.518	12.9713	24.2549	50.2158	43.2182	1.63
13	1	18	150 Watt	150	93.2055	8.31695	14.1275	14.109	0.303879	0.248227	0.350359	0.126112	1.35739	0.205889	0.0981704	0.0729267	0.0759334	0.104242	5.81569	43.7076	39.4776	1834.26	4.31751	49.5079	9.32112	7.72472	18.4944	56.0056	33.125	12.1019	15.8437	28.866	55.9136	47.3757	1.66
13	1	21	175 Watt	175	96.9372	7.57666	14.5469	14.1941	0.303524	0.269162	0.355618	0.133729	1.56293	0.264609	0.108026	0.0676087	0.0739055	0.116394	6.29776	46.1534	41.3679	1634.22	4.1409	53.585	8.93839	6.89877	20.1452	61.4916	32.9342	12.5366	16.8655	30.2012	61.3518	49.1531	1.76
13	1	24	200 Watt	200	87.8333	8.31085	14.2963	12.7951	0.260154	0.22712	0.333179	0.111232	1.29223	0.221545	0.114178	0.0623287	0.0570876	0.104018	5.89179	44.2719	36.9065	1541.29	4.22513	47.2544	9.08471	7.05381	17.6472	50.1307	27.6914	11.019	15.4537	26.5637	53.3973	42.5186	1.93
13	1	27	225 Watt	225	90.4762	6.5293	13.3364	12.3977	0.263467	0.220326	0.362052	0.133681	1.58227	0.259272	0.110071	0.07065	0.0665594	0.120554	5.67479	38.5483	34.569	2024.19	3.89006	55.532	9.60325	7.72508	17.2395	51.471	25.4818	11.5193	13.7267	24.9954	56.0964	42.386	2.25
13	1	30	250 Watt	250	91.1164	6.70445	13.1304	13.0306	0.290933	0.257288	0.387182	0.135514	1.40032	0.205455	0.101805	0.0637032	0.0661692	0.105114	6.14053	42.3731	36.2025	1636.33	4.20622	53.0509	9.60878	6.4966	18.0259	50.7557	27.4744	11.7858	14.4427	26.0349	52.2485	41.9009	2.91
13	1	33	275 Watt	275	101.947	8.34208	13.1768	13.8517	0.331304	0.276264	0.401188	0.152991	1.7858	0.28444	0.13115	0.0736358	0.0730349	0.110489	7.01618	45.9191	41.7943	1563.56	4.24154	59.0062	10.5148	8.68752	19.7365	56.1949	27.8623	13.7223	15.8096	29.4475	60.357	47.8558	3.64
13	1	38	Nachbelastung	NB	105.638	7.6745	13.7183	13.8835	0.340195	0.273742	0.389614	0.138642	2.2484	0.32381	0.133605	0.0680564	0.0721688	0.136913	6.2091	46.8057	42.3299	1767.34	4.61796	59.4737	10.6115	7.34634	19.3089	58.9032	31.5898	12.6074	15.6582	29.7101	61.6429	46.9174	2.34
14	2	0	Ruhe	0	92.7227	4.92264	28.408	10.767	0.299176	0.257876	0.462639	0.11531	1.21815	0.178605	0.0902326	0.0555576	0.0590476	0.0809524	5.14124	47.3958	42.8476	1558.61	4.25062	61.7382	9.26134	6.91021	14.3196	43.8288	30.2132	13.5305	12.6079	18.3419	40.0666	35.056	1.04
14	2	6	50 Watt	50	93.3473	4.82369	28.662	10.677	0.262034	0.22626	0.419885	0.131985	1.00932	0.146092	0.0814286	0.0511538	0.0605862	0.0935522	4.97269	46.5503	43.188	1808.69	3.70066	54.597	9.32584	6.65323	13.5128	46.6668	31.1314	13.7727	12.4532	18.6047	37.2731	37.2803	1.81
14	2	9	75 Watt	75	88.9109	5.93525	29.11	10.0151	0.262349	0.204096	0.446311	0.10721	1.12142	0.195789	0.112632	0.0633978	0.0458711	0.0729767	4.37797	44.1069	42.2491	1494.08	3.8738	55.4014	8.44185	4.84293	13.2444	40.6916	33.0383	13.7195	12.1115	19.3189	38.0825	34.0511	1.96
14	2	12	100 Watt	100	103.331	4.07895	31.3712	11.0669	0.273102	0.238466	0.48753	0.134248	1.23208	0.184129	0.104277	0.0460606	0.0587124	0.110901	4.95148	45.5357	47.6684	1501.96	3.8674	50.4715	8.91806	5.88652	14.533	42.6687	32.4063	17.0839	12.9092	21.1398	42.6571	37.0989	2.29
14	2	15	125 Watt	125	96.4612	6.67954	27.3441	9.85391	0.310331	0.200719	0.454793	0.107982	1.31847	0.171704	0.109778	0.0662834	0.064556	0.101725	4.92083	42.5721	42.3298	1425.06	4.0358	53.7504	9.45826	6.27063	14.0762	41.9121	26.7905	14.2684	11.6264	17.0175	39.528	33.0505	2.86
14	2	18	150 Watt	150	99.7339	5.20762	23.0255	10.1849	0.256704	0.202667	0.390978	0.0971111	1.24686	0.162976	0.0898031	0.0599202	0.044186	0.0952455	4.94361	40.9011	41.2292	1486.43	3.6	50.1749	8.29005	6.17456	13.6182	40.6067	26.0257	14.0197	11.4007	17.6682	35.8591	31.2594	3.7
14	2	21	175 Watt	175	95.5446	7.61679	27.7344	9.40154	0.250843	0.223299	0.524165	0.0995052	1.32267	0.165185	0.128148	0.0433512	0.0204962	0.0655879	4.05334	39.2857	40.4527	1437.5	3.27221	50.6458	7.67561	7.46347	13.6897	36.6407	35.538	11.869	10.5464	16.3911	34.7774	29.9549	4.87
14	2	24	200 Watt	200	89.7492	5.35461	26.2943	10.1244	0.225816	0.225434	0.410493	0.116923	1.47803	0.220109	0.102164	0.0667982	0.0382331	0.0913865	4.56466	43.747	40.5046	1503.27	3.71349	48.7048	7.71735	6.62898	12.1011	34.675	29.9421	11.5232	10.1784	18.168	33.2537	29.6152	6.29
14	2	27	225 Watt	225	121.546	6.66996	34.5076	11.6565	0.384321	0.276364	0.498233	0.109962	1.98203	0.280664	0.120885	0.0646809	0.0602799	0.131198	5.17671	58.8019	49.4956	1225.91	4.92623	49.2496	9.32584	5.48282	16.5883	45.5175	40.256	14.8343	13.1791	19.5955	40.8389	35.6404	8.25
14	2	30	250 Watt	250	117.287	5.83516	35.7751	10.8302	0.350278	0.257934	0.569167	0.147527	2.14735	0.251318	0.129545	0.0613846	0.0504031	0.115631	5.26924	51.1227	47.8348	1422.54	3.64639	56.7005	10.6332	8.08298	14.8655	49.6124	32.0542	12.9787	13.9596	21.1523	44.709	33.3294	12.09
14	2	35	Nachbelastung	NB
16	2	0	Ruhe	0	45.8879	8.89058	28.4939	9.0435	0.26475	0.255105	0.364942	0.0956643	1	0.208901	0.0656544	0.0552137	0.0737466	0.0839892	4.95565	39.133	44.088	1649.1	3.89286	55.7362	7.47378	7.69231	13.7623	27.975	29.6117	12.5298	13.0991	14.3006	59.0355	39.048	1.27
16	2	6	50 Watt	50	37.6341	7.69231	20.5115	9.14401	0.254692	0.212308	0.350769	0.123077	0.874318	0.200556	0.0485556	0.0592	0.0376471	0.117647	5.00367	34.8339	37.2785	1711.38	3.43331	43.7788	7.04225	3.09973	14.4515	27.3133	28.9588	10.3234	11.7339	14.8962	49.2036	45.0083	1.17
16	2	9	75 Watt	75	48.369	6.53951	22.1125	9.44482	0.253837	0.244336	0.440374	0.0965981	0.90932	0.219303	0.058607	0.0734979	0.0742326	0.0954419	3.67381	40.642	41.5058	1858.34	3.82082	60.0694	10	4.62777	16.198	35.1692	25.8687	14.4172	16.8911	16.7933	60.5852	44.2361	1.22
16	2	12	100 Watt	100	46.831	6.10561	33.5651	9.14017	0.235545	0.191175	0.310268	0.128495	1.04002	0.181945	0.0720199	0.054065	0.0316667	0.0838235	4.29047	33.7561	39.8066	1614.12	3.98162	56.6964	9.80392	6.25	15.927	28.3498	27.4725	11.0329	12.6734	15.8678	52.7322	41.0495	1.31
16	2	15	125 Watt	125	48.1458	7.59358	31.7432	8.75363	0.275382	0.25738	0.434633	0.0995527	1.01699	0.207886	0.0877442	0.0833223	0.0673228	0.0822835	5.36855	39.8526	47.0634	1229.84	3.59794	65.1828	8.10489	6.3655	15.6456	31.4824	29.9451	12.3201	14.5259	17.5103	57.3498	41.8076	1.31
16	2	18	150 Watt	150	36.8624	4.56	21.7662	8.83992	0.238007	0.239232	0.236315	0.0787716	0.904499	0.177986	0.0605152	0.0483051	0.0665	0.0855	3.93329	35.0369	37.7189	1552.74	3.17391	53.7461	7.10594	4.81366	11.5271	24.4364	23.2446	11.4883	10.0725	13.3584	40.8958	36.9493	1.64
16	2	21	175 Watt	175	48.6772	6.25	20.6472	9.36187	0.299962	0.226719	0.30952	0.102516	1.13882	0.247897	0.0864378	0.0672	0.081561	0.120488	3.52876	34.3673	46.7832	1851.01	3.88614	56.5217	8.77643	5.17241	13.1641	34.0574	27.993	12.0841	13.7388	15.1576	57.6654	44.4238	2.08
16	2	24	200 Watt	200	51.7895	6.39456	28.8123	9.25142	0.341961	0.257817	0.345251	0.0874336	1.16377	0.311696	0.0673418	0.0656	0.0606383	0.151596	3.1898	34.8419	42.6073	1725.63	3.78999	50	7.0927	8.44687	14.5598	28.5491	27.9698	12.4079	15.0569	14.5892	61.2703	37.1362	2.7
16	2	27	225 Watt	225	56.0537	7.65957	21.9557	9.17405	0.26868	0.261778	0.363111	0.076	1.47119	0.269726	0.0745098	0.0964274	0.0573913	0.118261	4.03686	38.6519	41.7921	1572.92	3.13692	60.0121	7.98392	5.6108	13.6794	30.7737	27.158	14.0553	13.2536	15.9433	54.6317	41.3898	3.59
16	2	30	250 Watt	250	51.0707	6.76437	23.7812	8.46747	0.222878	0.249289	0.293411	0.0904499	1.55385	0.220645	0.0784516	0.0512648	0.0726115	0.101656	3.78121	33.648	39.6134	1657.06	3.24509	62.0364	8.86591	6.79862	14.8623	28.057	26.4986	13.4211	11.2936	14.9204	53.3094	34.4762	5.06
16	2	33	275 Watt	275	63.1537	7.27401	26.3636	10.1271	0.226456	0.230394	0.377008	0.101732	1.52224	0.358313	0.0980645	0.0887921	0.0444045	0.119551	5.26846	39.9906	46.2463	1725.1	3.74226	54.5287	7.08447	8.68644	15.6332	28.6488	36.2525	9.35252	12.6695	18.3368	54.7718	39.0187	6.93
16	2	36	300 Watt	300	54.8666	6.99422	25.6682	8.11773	0.208603	0.205969	0.359794	0.0703945	1.69008	0.271777	0.0748608	0.0631142	0.0780357	0.113661	4.13569	43.4542	40.864	1515.14	3.50279	52.7126	7.49064	5.66038	11.3399	25.8833	25.9481	9.17226	13.0818	15.4845	47.0281	31.6963	9.3
16	2	39	325 Watt	325																															10.48
16	2	44	Nachbelastung	NB	72.9142	9.88935	29.0856	8.15954	0.243009	0.252419	0.41704	0.0740794	2.01553	0.283582	0.100199	0.0718919	0.0964767	0.0945078	4.78224	41.4485	44.1123	1963.12	3.4802	68.0566	8.28149	7.72834	12.553	26.9124	28.9773	12.0985	11.9769	15.9857	51.088	31.9484	11.5
17	2	0	Ruhe	0	82.2376	6.70257	22.1583	8.52568	0.2735	0.206427	0.277368	0.0773374	1.28515	0.253821	0.0753417	0.0602439	0.0524425	0.0615991	6.08388	49.0024	41.0368	1763.78	3.86319	73.1273	8.94381	4.6281	19.0329	67.3999	25.1884	15.3782	13.9117	23.5066	55.212	51.7597	1.05
17	2	6	50 Watt	50	83.7589	6.36875	21.471	8.71286	0.181728	0.161075	0.26997	0.0960398	1.12384	0.241243	0.0961598	0.0534709	0.054537	0.0633333	5.10534	47.7156	37.8882	1670.37	4.46559	73.8839	9.47734	5.10725	17.8055	62.3401	23.4444	14.0913	15.7993	21.0926	51.0342	48.8426	1.18
17	2	9	75 Watt	75	93.5428	8.23529	21.6327	9.05921	0.248521	0.217033	0.248476	0.0774571	1.05279	0.25232	0.0722	0.0689616	0.0408782	0.0500549	4.61772	45.9403	40.0252	1919.9	4.1524	62.1275	9.00868	5.05515	19.3323	62.7001	25.5616	14.3506	14.4514	23.3763	52.5043	49.6532	1.41
17	2	12	100 Watt	100	84.9269	6.27391	21.4534	8.63171	0.250788	0.2491	0.327763	0.113078	1.13671	0.25219	0.0720542	0.0566365	0.0450067	0.0623957	5.19281	45.7529	40.9513	1726.57	4.14313	68.9236	9.85473	5.40984	18.0909	65.2998	24.9396	14.3327	12.4074	23.714	53.8703	49.6435	1.69
17	2	15	125 Watt	125	89.3977	8.01577	24.8743	9.07773	0.225774	0.207476	0.25953	0.0989041	1.08608	0.239496	0.0782353	0.0626338	0.0411274	0.0591206	5.30838	54.3333	42.9063	1514.44	4.28807	52.5055	9.75017	5.62337	18.3521	67.0373	25.6584	12.7389	16.8119	23.7119	52.6145	50.9588	2.27
17	2	18	150 Watt	150	88.5065	5.46956	22.5955	7.46258	0.204448	0.179615	0.23342	0.0957418	1.11265	0.240519	0.0808301	0.0423506	0.0415301	0.0508743	4.35864	47.5705	36.504	1521.43	3.93206	60.4337	8.13433	4.06427	17.5731	56.5018	23.1692	9.75955	14.3109	22.2323	45.1743	46.7721	2.67
17	2	21	175 Watt	175	86.9197	7.47082	22.6344	8.15577	0.215279	0.193517	0.254044	0.100595	1.29543	0.249121	0.0658907	0.0600451	0.0652316	0.053842	4.88046	46.3155	40.9033	1588.96	4.00726	69.681	9.62112	5.64854	18.1444	61.1847	21.6281	12.931	12.8126	20.386	46.3975	46.3151	3.56
17	2	24	200 Watt	200	92.8448	7.3487	23.6795	8.85048	0.240087	0.209839	0.246466	0.0602811	1.2895	0.250011	0.0697705	0.0607407	0.0808101	0.0634937	6.15252	48.7063	41.7255	1207.46	4.15358	63.6106	9.86556	5.32599	19.2061	63.1417	26.0099	13.7931	13.8103	24.9861	55.3636	50.7257	4.51
17	2	27	225 Watt	225	99.2986	7.84428	17.2134	8.05638	0.209497	0.174272	0.247733	0.0867455	1.31656	0.207273	0.075518	0.0683737	0.0538137	0.0717515	5.16279	48.5335	41.3372	1434.75	3.26853	64.0679	9.7786	5.28885	18.1147	63.2441	21.6744	12.333	11.9489	20.9779	48.627	45.1508	5.9
17	2	30	250 Watt	250	112.509	6.34304	21.9579	9.47755	0.195144	0.183501	0.236512	0.0683032	1.50377	0.31871	0.0970839	0.0727312	0.0669942	0.0713873	6.72206	49.3249	44.2123	1533.2	4.41953	67.2005	9.3597	5.37767	18.8655	69.3482	25	14.8099	14.0492	26.3889	53.6969	49.0796	8.08
17	2	35	Nachbelastung	NB	110.317	7.78713	24.051	9.12452	0.233608	0.228595	0.295608	0.0951957	2.0143	0.330563	0.0671456	0.0801161	0.0621659	0.0507834	5.92567	56.7754	44.4423	1945.55	4.42435	71.5248	9.86361	6.41628	19.5004	64.2766	23.1293	16.9477	14.9913	24.1188	50.3471	49.6717	7.64
21	1	0	Ruhe	0	70.9635	7.70637	11.225	12.5999	0.271157	0.215585	0.408102	0.127086	1.80281	0.280837	0.120316	0.0548902	0.063097	0.0928731	6.2766	47.2108	46.7018	1501.67	4.41825	56.3322	6.08453	7.92992	16.1498	38.9344	26.6231	9.90712	13.2792	15.9261	37.2444	26.3819	1.85
21	1	6	50 Watt	50	71.8877	7.35091	10.3375	13.153	0.291136	0.207602	0.447967	0.119395	2.06817	0.295313	0.117419	0.0589714	0.0394039	0.0969761	6.48937	43.8535	47.3264	1782.45	4.32475	62.1719	5.70319	7.87647	15.7563	43.6886	24.0496	10.0422	13.0309	15.0474	36.9175	26.5601	1.65
21	1	9	75 Watt	75	63.9484	6.81611	10.0354	11.673	0.274984	0.197316	0.379916	0.118389	1.6879	0.258673	0.104365	0.0577239	0.0358008	0.0797847	6.57005	45.1604	41.6363	1644.85	4.46916	60.4627	5.47409	6.24787	13.5072	34.8014	24.6737	9.9193	12.1934	12.6362	32.9	24.3312	1.66
21	1	12	100 Watt	100	70.8467	6.71056	10.8462	12.8168	0.299178	0.212209	0.438304	0.132453	1.93849	0.274767	0.10915	0.0561328	0.0414968	0.0928599	7.49137	46.3214	48.1243	1590.95	4.40373	67.0385	5.54116	7.87709	14.6608	38.3131	27.4846	11.3654	12.5334	14.074	34.4335	25.852	1.59
21	1	15	125 Watt	125	68.5618	7.06852	8.78002	13.3721	0.287611	0.226155	0.458951	0.128019	1.94725	0.285592	0.121146	0.0585613	0.0417058	0.0808992	7.47103	44.58	45.5267	1848.9	4.25395	68.5001	5.58457	6.00368	14.452	39.7367	23.0439	10.0669	11.1788	14.2232	35.0206	25.1874	1.65
21	1	18	150 Watt	150	63.7553	6.01225	9.30915	12.6298	0.243238	0.22566	0.436896	0.126293	2.08323	0.276942	0.121696	0.0609616	0.0395044	0.0746449	7.01571	44.2088	43.8568	1648.99	3.9807	74.4847	5.37871	6.30069	13.7664	37.8521	21.5113	9.93983	10.7511	14.2467	31.8176	23.8245	1.68
21	1	21	175 Watt	175	71.9235	6.89777	9.81108	13.7644	0.313254	0.269784	0.487701	0.149407	2.09878	0.32744	0.129768	0.0707873	0.0562107	0.0959946	7.43025	46.0289	46.3195	1567.34	4.63462	68.7651	5.24446	6.78065	14.8263	40.0553	25.8681	10.6732	13.2513	14.6366	36.866	26.0693	1.79
21	1	24	200 Watt	200	72.8288	8.07628	10.1987	13.596	0.282074	0.236242	0.484943	0.131299	1.97318	0.295459	0.122018	0.0707879	0.0479369	0.0908804	7.71171	48.3646	46.4271	1432.25	4.44171	62.1595	5.83548	8.4027	14.9374	36.8128	27.6564	10.5295	12.9851	14.2871	35.8601	25.7148	1.89
21	1	27	225 Watt	225	69.9465	7.3238	9.81893	13.4385	0.298604	0.245119	0.492833	0.145256	2.0051	0.304667	0.114732	0.0679378	0.0517573	0.0972681	7.66506	47.6048	44.4401	1447.77	4.12118	61.4634	5.62306	7.62445	14.4497	35.6745	21.242	8.65225	13.3682	14.1559	32.6604	24.2459	2.21
21	1	30	250 Watt	250	70.2788	7.65435	10.4539	12.4573	0.285638	0.21184	0.443597	0.131269	2.47552	0.332554	0.136098	0.0722647	0.0488481	0.0907179	6.4081	46.1404	43.8665	1598.58	4.57564	54.1594	5.26189	8.21132	14.2398	33.312	24.4358	8.80973	13.5688	14.2321	32.2332	23.4337	2.44
21	1	33	275 Watt	275	77.2459	7.15237	9.28214	13.8906	0.318243	0.240594	0.496224	0.164155	2.155	0.321106	0.125187	0.0635053	0.0599544	0.103621	7.32976	43.5901	46.306	1339.74	4.31469	56.6186	5.79462	7.16717	14.8796	35.3875	25.7972	9.79715	11.9646	14.9136	35.0962	25.5805	3.38
21	1	38	Nachbelastung	NB	72.1861	6.95306	9.94091	13.0812	0.343509	0.244555	0.464206	0.130647	2.41002	0.317481	0.116032	0.0614579	0.0534773	0.0964855	7.04484	51.7571	46.1119	1280.84	4.68119	55.4418	5.51046	7.28435	14.4473	34.6733	24.7498	9.34563	13.9337	15.5206	34.1516	24.4111	2.32
22	1	0	Ruhe	0	65.1342	5.11826	20.6459	12.4484	0.241643	0.194054	0.242872	0.0774889	1.12165	0.241667	0.0466118	0.0655637	0.0578564	0.0674395	3.13356	39.5674	33.9978	2206.04	3.34806	66.1665	7.19657	3.819	14.9401	67.3075	21.0975	11.9796	8.49275	18.2522	43.9684	28.3934	1.41
22	1	6	50 Watt	50	68.0902	6.14601	26.3798	12.6751	0.260228	0.202943	0.248598	0.0716609	1.27645	0.281704	0.0541181	0.0580733	0.0500414	0.0692311	3.1741	41.2923	35.6762	1728.78	3.56162	65.5887	7.23547	4.23666	15.0416	67.9268	21.6312	12.2513	8.82554	18.4499	43.3462	28.2696	1.17
22	1	9	75 Watt	75	72.29	5.02276	21.543	12.8553	0.272934	0.21643	0.265778	0.0837257	1.56478	0.345172	0.0588561	0.0627611	0.0515909	0.0782759	3.19318	42.6009	38.2547	1993.85	3.38532	73.0871	7.57515	3.95146	15.4132	70.5275	25.8796	13.0775	8.69046	19.1278	45.1914	28.8561	1.12
22	1	12	100 Watt	100	79.4418	5.77011	25.4651	14.0409	0.308001	0.231097	0.294671	0.0935423	1.78426	0.399137	0.0584732	0.074012	0.0607161	0.0882062	3.89857	44.2163	41.6803	963.971	3.75248	79.4551	8.596	4.51189	16.9659	76.6246	25.9805	14.3261	9.98601	20.0732	50.4981	32.2805	1.05
22	1	15	125 Watt	125	77.1218	4.91206	22.2907	13.2779	0.30736	0.223311	0.277885	0.0846511	1.51911	0.358445	0.0652687	0.0657676	0.0592184	0.08039	3.37691	41.0365	39.6115	1741.92	3.776	76.7218	7.95557	4.0166	16.1483	73.4225	24.4771	12.947	9.13983	19.2624	47.8953	30.5379	1.02
22	1	18	150 Watt	150	76.7268	5.54598	22.3344	13.4541	0.300562	0.222086	0.290776	0.0885603	1.55965	0.362783	0.0609783	0.0703642	0.0601715	0.0819745	3.43918	41.0229	40.1389	1865.39	3.72296	66.8093	7.75078	4.46724	16.1656	73.2668	24.1983	12.9045	9.8051	19.0705	47.7443	30.5141	1.03
22	1	21	175 Watt	175	75.8805	5.39894	24.4693	12.9266	0.296539	0.217169	0.272185	0.082709	1.30693	0.322892	0.0593447	0.0622325	0.0544657	0.077079	3.64512	43.6227	39.37	1667.56	3.8072	61.3544	7.63413	4.1091	15.4931	70.4376	24.5305	12.2988	9.50655	18.7588	45.4023	28.6571	1.04
22	1	24	200 Watt	200	76.8949	5.85785	24.3397	12.6541	0.289788	0.212194	0.273537	0.0839515	1.5699	0.37212	0.065966	0.0678743	0.0608241	0.0759698	3.39008	47.8215	40.3753	1856.4	3.6141	57.8823	7.40777	4.0763	15.515	70.8811	25.599	12.452	9.67304	18.983	45.6868	28.9174	1.18
22	1	27	225 Watt	225	90.8669	7.77441	26.9919	15.0146	0.332155	0.254136	0.326333	0.108457	1.79277	0.426794	0.0623922	0.082157	0.0720129	0.115787	4.45501	46.3995	45.1306	1842.6	4.39517	61.6583	8.06886	5.05307	18.1091	83.8741	27.1209	13.9357	11.2437	20.6799	54.7533	33.9282	1.35
22	1	30	250 Watt	250	78.3904	5.4964	23.2025	12.8684	0.298887	0.206307	0.266427	0.0832641	1.65454	0.370866	0.0591266	0.0731023	0.06143	0.0830152	3.61264	42.5369	38.8576	1888.82	3.4082	61.0501	7.24026	3.71053	15.3524	68.846	21.1999	12.2585	8.26222	18.7596	44.6757	28.1987	1.75
22	1	33	275 Watt	275	76.1429	5.06114	21.7795	12.3759	0.274815	0.205824	0.277419	0.0809648	1.50159	0.350049	0.0660127	0.0695455	0.0647026	0.0716055	3.86921	40.4662	37.6818	1934.4	3.36753	62.416	7.06325	4.07092	14.5681	66.5348	22.5399	11.4573	8.05691	18.1752	44.3361	26.78	2.37
22	1	36	300 Watt	300	84.5797	5.40293	22.7239	12.331	0.304434	0.218606	0.31131	0.0835223	2.41443	0.486495	0.0622385	0.0687365	0.0667769	0.0981228	4.29856	42.8988	41.5427	1835.32	3.40037	73.3538	7.25641	3.69793	15.6247	69.0397	23.8338	12.7486	9.15535	18.8031	44.668	28.1318	3.64
22	1	39	325 Watt	325	89.7993	5.78804	23.6516	13.1032	0.305311	0.227202	0.302151	0.0941072	2.36729	0.503904	0.0611665	0.080711	0.0787154	0.10191	4.4326	41.7805	40.4158	1792.94	3.76287	72.2872	7.65198	3.95528	15.9408	70.77	21.912	12.3875	8.64588	18.4937	46.7424	28.8128	5.98
22	1	44	Nachbelastung	NB	101.497	6.41654	27.1909	14.287	0.316892	0.227674	0.294224	0.111767	2.79738	0.546509	0.0704005	0.088876	0.0791797	0.103841	4.81873	47.372	43.9082	2997.15	4.17145	76.2972	8.20067	4.11892	17.6529	75.8069	24.8788	13.064	10.6378	20.6911	50.2139	32.2108	3.85
23	2	0	Ruhe	0	59.8723	3.87755	15.6981	11.4285	0.196315	0.222275	0.33678	0.0920532	0.983092	0.350036	0.0708244	0.0585574	0.0634689	0.17576	4.76402	43.3414	36.25	1720.05	3.78465	48.9431	5.92199	4.66418	11.5685	22.1512	22.1335	10.3516	9.36344	13.6667	35.6468	23.7105	0.86
23	2	6	50 Watt	50	58.3842	3.92982	15.8007	10.6812	0.224277	0.210803	0.361376	0.0950991	1.52122	0.495805	0.0836616	0.0670805	0.0652576	0.197781	5.13797	48.3891	37.3035	1938.48	3.0124	59.5602	5.64829	4.59486	11.4656	23.1927	25.8974	11.7378	8.40922	13.29	32.6725	25.1323	0.75
23	2	9	75 Watt	75	60.3368	2.80674	15.2446	12.7616	0.22934	0.185326	0.336513	0.107294	0.873539	0.292308	0.0967639	0.06688	0.0645892	0.173314	5.24554	44.9821	40.7606	1502.71	3.57367	55.662	5.1938	3.69955	11.723	24.689	22.0219	10.5379	9.29733	13.8338	34.6335	29.2343	0.79
23	2	12	100 Watt	100	70.4525	4.23506	14.8264	12.7041	0.264493	0.282028	0.439439	0.139374	1.59773	0.571061	0.114637	0.0848544	0.0682205	0.234583	5.8944	41.5875	43.6602	1599.79	4.12644	56.9837	6.16311	6.13402	13.7741	25.1607	25.8874	12.6847	9.86294	14.4154	39.827	28.5834	0.9
23	2	15	125 Watt	125	64.3555	3.25165	15.0803	11.4358	0.298793	0.193235	0.407174	0.124222	0.939925	0.336294	0.0752716	0.0556328	0.0653763	0.184455	4.7408	46.3589	44.6343	1629.65	2.75209	42.2127	6.97742	3.92012	13.072	25.1418	29.9884	9.07173	10.353	14.3886	36.4817	26.348	0.96
23	2	18	150 Watt	150	69.1016	7.81654	22.0515	11.2068	0.210704	0.216389	0.415185	0.109074	1.42726	0.517903	0.092957	0.104694	0.064025	0.200374	6.31774	50.0693	49.0008	1479.34	8.19191	50.9792	7.59707	6.12536	13.0772	25.5725	42.2205	11.7785	10.9197	16.6607	38.5344	28.0254	1.24
23	2	21	175 Watt	175	70.3521	4.6814	17.0402	13.8771	0.325714	0.282603	0.500611	0.131208	1.48251	0.547962	0.0952978	0.0883972	0.0684291	0.234406	4.22187	50.2242	44.2821	1815.55	3.92209	57.418	6.34921	3.47534	14.0786	26.0596	30.2147	11.1213	13.2502	15.5654	41.9271	33.8139	1.71
23	2	24	200 Watt	200	64.2036	3.46021	14.2027	12.0706	0.262249	0.183289	0.372132	0.109233	1.38286	0.562226	0.0982651	0.083493	0.0580364	0.222473	4.38787	43.091	40.3418	1466.77	3.43045	46.8968	5.9185	4.62963	12.5712	22.3552	22.2081	9.76027	9.41656	13.7479	36.2249	27.9953	2.26
23	2	27	225 Watt	225	64.1689	3.21945	13.4105	10.9402	0.253333	0.228748	0.404051	0.147511	1.26017	0.426061	0.0978788	0.0619337	0.0608	0.2432	4.25733	44.4201	37.0517	1723.79	3.29207	53.7731	5.63859	5.74949	11.7715	21.5641	25.1645	11.8497	10.8456	14.0706	34.6995	27.8842	3.16
23	2	30	250 Watt	250	73.9473	4.13064	13.6813	10.3515	0.237584	0.191045	0.324776	0.0943284	1.9137	0.614199	0.0987311	0.0824201	0.071453	0.219556	4.48993	41.0955	38.6886	1643.91	3.30283	55.8753	6.70996	4.58777	12.1598	26.3923	23.9274	11.6348	10.3629	12.0063	38.3915	27.3822	4.78
23	2	33	275 Watt	275	73.7967	4.92063	15.653	11.6015	0.251934	0.250582	0.412636	0.129042	1.33942	0.493556	0.109115	0.0843315	0.0723226	0.250065	3.95168	43.1901	40.2281	1797.82	3.68806	48.3193	6.61962	5.12048	12.852	24.0803	29.5269	9.51456	9.04465	11.9066	37.5203	27.3321	6.99
23	2	38	Nachbelastung	NB	72.9173	4.30959	13.922	10.828	0.253795	0.194872	0.353457	0.0766048	2.0304	0.583206	0.0959433	0.0805359	0.0752475	0.195644	4.10884	46.5942	42.4823	1816.02	3.43656	53.0514	6.20931	4.52756	13.0398	24.9626	22.7455	11.2797	10.2416	14.743	37.9767	25.4995	6.23
25	1	0	Ruhe	0	57.5802	4.76169	12.0113	10.4504	0.21351	0.142797	0.279787	0.0696963	1.22162	0.239752	0.074538	0.0625673	0.0372632	0.0932289	4.22727	35.9745	39.1606	1936.02	4.43167	87.4223	6.06284	4.66061	13.934	49.1952	25.5678	11.0067	9.17271	16.7953	38.624	28.7736	1.3
25	1	6	50 Watt	50	61.3432	4.38807	11.4717	10.589	0.209041	0.145327	0.260819	0.074428	1.0872	0.228603	0.0541106	0.0583028	0.0375274	0.0967664	4.9431	36.3228	39.791	1490	3.62813	92.2647	6.8022	4.27706	14.1951	52.5781	24.2619	12.3451	8.32915	17.7038	41.163	31.3278	1.18
25	1	9	75 Watt	75	58.5996	5.13887	11.2816	9.91527	0.207677	0.120977	0.257645	0.0659487	0.989116	0.180956	0.0706421	0.0575729	0.0382157	0.0787429	3.96013	37.1846	38.0826	1581.85	3.85807	68.7354	6.332	4.92879	13.4109	49.062	25.8564	10.6964	8.9664	17.3428	41.1233	29.9942	1.16
25	1	12	100 Watt	100	59.1185	3.76398	8.51287	9.43992	0.177657	0.107025	0.214488	0.0610069	1.1747	0.232573	0.0597551	0.0578497	0.0368579	0.0691014	3.73131	28.1276	34.7739	1408.91	3.10503	87.9997	6.36527	3.78657	12.8319	48.924	21.3861	11.2726	7.64196	14.878	40.5941	30.6959	1.13
25	1	15	125 Watt	125	73.0168	5.64778	13.9525	11.5361	0.216473	0.141962	0.285531	0.0767236	1.02993	0.220617	0.0559204	0.0675042	0.0418412	0.0993854	5.42475	40.298	45.6311	1404.03	4.92376	74.974	7.45583	5.25496	16.4279	60.6959	30.9376	12.8606	12.577	21.0651	49.6431	37.9562	1.09
25	1	18	150 Watt	150	62.5257	4.92436	13.914	9.67507	0.200558	0.128592	0.25297	0.0610267	1.07474	0.220055	0.0623874	0.0611509	0.036879	0.0815562	4.21	40.0279	39.5294	1456.46	4.20962	70.6385	6.22476	5.01959	13.9542	52.2105	26.7335	11.4548	11.0137	18.5915	42.9282	32.3982	1.16
25	1	21	175 Watt	175	72.088	5.04562	11.1167	11.8433	0.238932	0.161066	0.312521	0.0846898	0.998071	0.2313	0.0519553	0.0653443	0.0500271	0.106862	5.13367	34.1452	42.0839	1398.65	4.60338	61.3931	7.13893	4.77084	15.6791	59.3784	27.4884	12.8773	10.5364	20.1902	49.7305	37.4383	1.32
25	1	24	200 Watt	200	60.0816	4.25162	9.38548	9.41607	0.188739	0.119593	0.243543	0.0630991	0.759776	0.150683	0.0461786	0.0528751	0.0350538	0.0748065	3.8613	30.0013	35.6053	1337.48	3.49469	61.974	6.19205	4.375	12.6925	48.7348	23.4918	10.5777	8.42767	17.4603	40.7725	30.1775	1.56
25	1	27	225 Watt	225	68.8967	8.99582	19.4002	9.68607	0.263307	0.2432	0.2432	0.0608	1.20765	0.298803	0.0541311	0.101206	0.127008	0.0614555	15.4656	31.8928	37.3611	1545.37	6.36183	59.9778	20.3095	4.61255	15.804	14.9924	26.7647	13.587	12.8717	16.2219	62.5839	33.8224	2.16
25	1	30	250 Watt	250	67.6074	5.3757	11.8124	9.88858	0.191299	0.126158	0.256159	0.0737052	1.22436	0.233758	0.0559851	0.0628588	0.0381359	0.0869674	3.6981	35.9448	38.7104	1544.41	3.72115	71.2605	6.31425	4.3708	13.7714	54.5623	22.5767	10.5521	9.154	17.6838	39.9284	31.5547	3.18
25	1	33	275 Watt	275	77.0188	4.69087	9.56795	10.0076	0.188747	0.126603	0.252821	0.0673337	1.22356	0.230878	0.0610154	0.0654819	0.0445444	0.0835969	4.16367	34.042	39.4808	1469.35	3.76326	77.2795	6.85581	4.02644	14.2163	55.7354	24.074	11.6111	9.65283	19.5602	43.5936	33.3297	4.41
25	1	36	300 Watt	300	86.965	5.71594	11.345	10.2526	0.213388	0.12994	0.285	0.0787861	1.81626	0.306102	0.0689331	0.0633525	0.0461239	0.0941458	5.35206	37.8409	42.8074	1646.08	4.19606	100.287	7.61515	5.0565	15.1537	59.2285	26.3716	12.858	9.84037	21.0782	46.7065	35.0721	6.62
25	1	39	325 Watt	325	91.6386	5.66285	10.8314	10.609	0.206713	0.132359	0.274791	0.0696016	1.79624	0.301311	0.0795963	0.0705579	0.0490545	0.0866297	4.89279	38.8422	43.4491	1419.43	4.24794	97.1598	7.73172	5.06194	15.3142	60.0203	24.6395	12.3868	9.96855	20.9803	47.5675	35.13	8.47
25	1	44	Nachbelastung	NB	83.4402	5.52759	11.8807	9.61964	0.190649	0.119902	0.217906	0.0699649	1.78828	0.267709	0.0573905	0.0618751	0.0398429	0.0871491	5.08062	46.8497	41.4262	1580.48	3.77032	83.8739	7.05617	4.67845	13.6311	56.5874	24.9312	12.2135	8.82484	20.5918	42.7962	32.2641	6.62
27	1	0	Ruhe	0	46.6891	3.88601	25.6491	10.8949	0.2432	0.212093	0.411332	0.202452	1.53243	0.323196	0.0979381	0.125176	0.0636757	0.0575135	5.62905	36.8307	42.3139	2283.34	4.03121	83.7662	6.99382	3.70763	12.6695	29.2151	37.9962	8.67924	11.1472	13.0544	39.5495	27.8708	1.48
27	1	6	50 Watt	50	42.6796	6.02782	27.249	9.17274	0.188041	0.225082	0.452943	0.119488	1.1202	0.226166	0.0855764	0.13515	0.0514905	0.0823848	3.64502	33.7332	37.6641	1700.65	6.08953	51.8365	7.36498	9.12409	12.1115	25.47	36.0204	11.9891	10.5064	12.8646	38.0635	26.3225	1.49
27	1	9	75 Watt	75	57.474	5.93325	32.6355	11.2756	0.304269	0.29965	0.427727	0.149825	1.43587	0.308018	0.113833	0.12562	0.0528866	0.0724742	4.39664	41.9929	45.2003	1717.9	3.48272	57.4062	6.70103	6.07287	12.7113	28.9194	28.8522	9.0566	12.2113	13.8038	36.7925	27.468	1.56
27	1	12	100 Watt	100	50.0333	5.04032	26.6667	10.6229	0.271189	0.258875	0.406125	0.159125	1.25822	0.191681	0.0521239	0.0956405	0.0613665	0.0944099	4.07675	34.2697	38.7486	1900.51	3.83509	51.9666	6.95088	6.09319	12.6026	28.3949	22.9064	7.9096	11.5664	11.4827	39.183	27.0266	1.58
27	1	15	125 Watt	125	51.7029	4.99168	29.2416	10.0667	0.2668	0.322902	0.448912	0.0866321	1.7534	0.297011	0.0768736	0.109675	0.0613928	0.0719777	3.76039	32.8317	44.6871	2071.32	3.26923	63.3198	10.284	4.44126	11.8443	29.5974	27.1047	11.1794	9.56347	14.1116	36.141	27.4941	1.55
27	1	18	150 Watt	150	48.4762	6.32737	23.7282	10.6864	0.22371	0.256935	0.3794	0.0768404	1.28922	0.268522	0.0634689	0.11122	0.0607216	0.0705155	4.24599	30.3828	34.1146	1672.06	3.44538	49.4055	7.44135	4.22185	12.3272	26.0559	22.5984	10.7803	8.86054	14.0688	35.2182	24.2641	1.71
27	1	21	175 Watt	175	53.5541	8.39552	32.1906	9.57458	0.242038	0.230469	0.345704	0.10426	1.35727	0.235157	0.0903139	0.100441	0.0607163	0.100496	4.92619	40.1756	41.4707	1744.17	4.59224	47.4065	10.5601	7.27612	12.8555	24.9157	35.443	14.6341	10.0443	12.292	42.8414	28.4387	1.84
27	1	24	200 Watt	200	61.523	5.86158	25.6739	11.392	0.295468	0.274507	0.335761	0.108896	1.324	0.325	0.095	0.106542	0.0861856	0.115567	3.29146	35.682	46.8037	1832.2	2.67464	47.2763	8.22291	4.20792	12.3491	26.7324	26.501	12.2989	11.6608	14.4653	42.1053	27.1799	1.99
27	1	27	225 Watt	22	56.2627	6.08195	25.9483	11.114	0.266314	0.222604	0.355266	0.146154	1.48005	0.269771	0.0957252	0.0965295	0.0851868	0.0901978	3.39283	38.7247	44.2401	1825.03	2.96569	58.4713	7.44609	4.44444	13.4175	27.3915	28.4535	9.53421	10.0377	12.4803	41.3181	29.6899	2.27
27	1	30	250 Watt	250	73.234	13.8128	30.6795	12.9828	0.38	0.344469	0.558859	0.142124	1.90866	0.37776	0.103026	0.112844	0.075283	0.0932075	4.64113	39.0625	54.0944	1750.42	6.10227	58.1666	8.07244	5.57491	16.178	32.9414	40.6678	12.7928	12.228	17.3738	53.928	33.0335	2.66
27	1	33	275 Watt	275	57.9684	6.31641	26.1216	10.7067	0.333205	0.318548	0.408845	0.112871	2.001	0.308333	0.116667	0.102781	0.0864	0.0768	4.27192	44.9016	44.5557	1863.2	3.2646	59.8563	6.74716	6.68016	14.0816	24.5666	32.5967	11.3821	13.9576	16.0253	34.9891	28.045	3.44
27	1	36	300 Watt	300	59.2406	6.03306	23.9535	11.0156	0.258434	0.304615	0.403077	0.150769	1.97045	0.317005	0.0914439	0.116923	0.0526316	0.0778947	4.29599	39.3527	43.0015	1998.83	4.26703	50.3205	7.78226	4.96368	13.4757	28.2785	32.914	10.9342	13.3355	13.2389	40.0093	30.0024	4.49
27	1	39	325 Watt	325	76.8287	6.33408	31.0649	11.5234	0.294246	0.296	0.509333	0.138667	1.89912	0.335054	0.11114	0.11784	0.0884656	0.106561	5.19315	40.342	46.7444	2082.42	3.0604	70.7054	9.4224	8.0872	15.1302	30.4142	28.4562	14.6967	10.9174	15.4835	42.1788	31.1105	6.22
27	1	42	350 Watt	350																															7.55
27	1	47	Nachbelastung	NB	74.2424	7.14286	28.8889	11.5016	0.247021	0.236849	0.377397	0.127534	1.85795	0.305058	0.104037	0.112973	0.0471599	0.0634845	4.73708	43.934	39.6987	2382.65	3.46179	53.2114	5.69811	9.21376	11.993	27.9872	27.7162	9.50617	13.5684	13.4171	37.9326	29.8505	5.94
29	2	0	Ruhe	0	48.8006	2.83371	17.4945	15.604	0.450115	0.268517	0.41812	0.12371	1.68763	0.28851	0.0629299	0.14465	0.05	0.0922222	3.98087	41.2748	40.5011	1511.53	4.29224	52.8567	5.11457	4.24063	11.1928	29.165	22.9183	9.50276	7.78571	9.60256	35.4804	20.1624	0.72
29	2	6	50 Watt	50	43.7246	2.67296	16.988	13.4966	0.365525	0.237965	0.408506	0.105101	1.53758	0.260053	0.0745889	0.140808	0.0461741	0.0661412	3.47834	39.3353	37.3585	1249.69	2.9376	55.7014	4.72786	4.4596	9.82405	24.4646	19.5211	8.37264	9.32086	8.66225	28.5989	18.4756	0.68
29	2	9	75 Watt	75	44.3368	2.83381	18.5806	12.1305	0.313561	0.160968	0.329985	0.106929	1.57783	0.24973	0.0475676	0.131004	0.0443333	0.0785333	3.69548	41.188	32.6538	1466.78	2.76321	46.0737	3.6349	4.91284	9.21948	24.1495	18.587	8.94569	7.466	8.26087	29.2277	17.9033	0.7
29	2	12	100 Watt	100	47.8876	2.4463	16.6028	13.3161	0.408804	0.280151	0.419508	0.110624	1.2078	0.208269	0.0414103	0.137098	0.0507607	0.0705009	3.81642	42.9789	36.6846	1515.72	3.52188	48.614	5.17478	4.82625	9.54514	23.4035	20.8067	8.85036	7.1285	7.28135	29.6296	20.5544	0.84
29	2	15	125 Watt	125	49.202	3.64742	21.2375	12.1466	0.400155	0.190503	0.366249	0.0979347	1.77103	0.293986	0.0539189	0.172629	0.0436625	0.0777738	3.8256	42.5258	37.7243	774.854	3.4098	44.6835	4.68417	3.9801	10.5749	25.7189	23.9714	7.48945	8.28224	9.05979	29.7909	20.1042	1.04
29	2	18	150 Watt	150	51.4407	3.49288	16.5746	12.8659	0.394839	0.226182	0.398512	0.125208	1.96169	0.308423	0.0570291	0.190715	0.0526351	0.077027	3.81311	41.208	38.1765	1439.92	3.92638	43.6979	3.43609	3.79061	11.0688	27.0473	22.6454	8.93805	7.53339	8.67735	32.2567	21.5752	1.36
29	2	21	175 Watt	175	59.0926	3.38542	15.5957	14.0529	0.408884	0.283839	0.395253	0.0994764	1.9423	0.288434	0.0583735	0.214599	0.0577215	0.0865823	4.46362	56.4474	43.7297	1378.18	3.4491	40.2996	5.9867	3.76	13.1282	28.4913	26.9536	11.4821	9.08368	10.784	33.6637	25	2.02
29	2	24	200 Watt	200	61.3574	3.2721	19.8263	11.9375	0.380458	0.22956	0.419003	0.0869208	2.0979	0.32556	0.0646809	0.231688	0.0694352	0.0972093	3.55243	43.4962	38.5538	1526.7	3.56076	48.622	4.60681	5.26802	11.815	26.273	22.4181	9.28339	9.72745	9.94141	36.6114	22.7049	3.15
29	2	27	225 Watt	225	59.7251	3.66466	20.8054	12.9769	0.430501	0.229729	0.385855	0.122671	2.26369	0.316267	0.0575032	0.271369	0.053429	0.0719656	3.42831	52.5308	44.3465	1385.3	4.19175	44.2852	4.46941	4.37788	11.0967	27.5209	28.4349	9.11017	9.54308	10.1148	35.728	20.7238	4.96
29	2	30	250 Watt	250	66.6086	4.51843	19.5652	13.9572	0.46933	0.320615	0.469889	0.0947566	2.81986	0.470535	0.0788331	0.326562	0.0464223	0.0928447	3.64458	36.3497	42.438	1547.16	4.46334	57.1758	5.68256	6.08108	13.8637	28.8021	32.5217	11.4372	8.6461	11.4135	36.1652	24.3185	7.63
29	2	33	275 Watt	275																															9.1
29	2	38	Nachbelastung	NB	67.7276	3.27715	17.7843	13.4209	0.422781	0.229477	0.407833	0.131779	3.50056	0.487874	0.0704708	0.329922	0.0671686	0.0845826	3.38845	40.0289	38.8009	2232	3.57922	51.6252	5.41035	4.67372	12.6392	26.0067	25.1904	8.47826	8.35884	10.2706	33.4615	23.0071	7.96
31	2	0	Ruhe	0	29.8851	4.07407	14.6071	12.2394	0.378899	0.227793	0.459728	0.128392	2.0691	0.469905	0.0791167	0.111077	0.0405935	0.126291	3.26824	42.9681	32.0681	1501.91	3.24833	49.6644	5.02984	4.29769	7.42878	22.8224	21.1538	6.78161	9.09337	11.2912	27.707	14.7553	1.75
31	2	6	50 Watt	50	30.815	4.24588	19.6294	12.9404	0.280796	0.190326	0.297221	0.0990738	2.19284	0.364664	0.0681614	0.105318	0.0410367	0.131317	3.14676	46.4364	32.7622	1565.78	3.8041	55.7561	5.24781	4.58787	7.21195	28.7233	17.7956	10.5385	9.80392	10.8429	25.8449	16.7331	2.11
31	2	9	75 Watt	75	40.7023	5.55556	19.5353	13.9905	0.42905	0.151369	0.409959	0.141909	1.95724	0.422663	0.0853264	0.12471	0.0606383	0.131383	5.13797	49.2182	42.1348	1738.1	8.32933	52.6529	5.99607	5.6926	9.27328	27.7053	34.2857	10.9541	10.585	11.6965	22.7534	22.3646	2.33
31	2	12	100 Watt	100	45.8461	5.17058	15.8037	16.1018	0.346872	0.169882	0.408314	0.131137	3.23891	0.518673	0.0972512	0.154249	0.0489778	0.1672	4.11043	51.8419	38.4867	1525.23	3.63754	51.1286	5.34922	4.7041	9.03361	28.2258	23.7812	9.94764	14.1704	11.9935	29.6985	22.0407	3.04
31	2	15	125 Watt	125	48.2271	5.03731	14.0514	15.6041	0.363702	0.250167	0.433833	0.133	2.30646	0.4085	0.0855	0.14013	0.0752475	0.139208	2.29267	46.9902	36.1508	1472.71	3.42466	47.8585	4.72147	3.98305	9.30621	34.4651	28.9167	8.86525	11.1268	12.6364	31.2551	19.6643	4.12
31	2	18	150 Watt	150	45.0768	5.3654	15.5563	13.7225	0.509239	0.259859	0.587354	0.153068	3.88415	0.513247	0.121262	0.125989	0.0924779	0.196726	3.06344	49.1587	40.1286	1390.92	3.68887	51.1628	6.06154	4.01975	9.91609	27.6802	23.5823	11.4004	14.5331	12.7247	29.635	18.4381	5.42
31	2	21	175 Watt	175	53.1772	6.75676	19.8752	15.223	0.47922	0.276699	0.512816	0.166019	3.78258	0.540859	0.0854806	0.148524	0.0802817	0.165915	3.07235	51.995	36.929	1393.64	4.17462	57.1259	5.45797	5.0885	10.3545	29.3377	29.784	10.0758	11.8848	14.155	28.5899	20.7369	8.18
31	2	26	Nachbelastung	NB	53.4951	6.53083	14.5223	14.6162	0.519373	0.249635	0.47708	0.127591	4.07167	0.558168	0.0932601	0.169496	0.0823476	0.164695	2.8843	43.3079	38.1187	1436.98	3.45269	46.5278	5.04991	5.62081	9.14075	30.6664	27.7778	10.4511	10.6515	13.1548	29.3148	20.3784	7.17
34	1	0	Ruhe	0	43.5323	3.56866	20.0306	11.2824	0.291403	0.230389	0.471539	0.125955	1.03932	0.310857	0.0884571	0.0623742	0.0553449	0.120753	3.83764	38.9779	33.1042	1849.08	3.92653	41.6634	4.48868	5.28726	12.5924	28.045	31.0459	8.76085	10.3258	14.0097	37.3131	23.5681	1.19
34	1	6	50 Watt	50	48.0867	3.2111	19.0547	12.5507	0.343819	0.256517	0.493934	0.124879	1.40924	0.384136	0.103299	0.0723037	0.0484517	0.13105	4.27984	37.8993	34.288	1714.68	3.72782	51.0586	4.90185	4.43849	13.9341	33.3255	26.4336	9.66198	9.75392	14.3238	42.6104	26.4983	1.13
34	1	9	75 Watt	75	45.1564	3.28414	19.9092	11.8148	0.322022	0.255739	0.491122	0.133976	1.15704	0.336502	0.10613	0.0671847	0.0401543	0.118704	4.43619	38.383	34.2466	1895.25	4.38982	43.2528	4.14563	5.00879	13.6208	28.2521	27.5544	8.88056	10.7085	14.6528	38.1393	24.6678	1.16
34	1	12	100 Watt	100	45.3929	3.76695	21.073	12.0747	0.290187	0.223048	0.419628	0.12223	1.12279	0.31959	0.0998718	0.0624631	0.0440014	0.112737	4.47665	40.6648	33.7084	1850.26	4.31528	42.2021	4.78894	5.1058	13.4868	30.3747	31.9028	7.88835	11.6731	14.1403	38.7806	24.9072	1.19
34	1	15	125 Watt	125	48.3188	3.98618	20.236	12.6829	0.328184	0.265346	0.500757	0.141828	1.23091	0.336989	0.10154	0.0692388	0.0505365	0.123289	5.00767	41.7359	35.4213	1799.8	4.12382	60.5897	4.98697	5.15475	13.9822	31.9652	23.5449	9.11552	10.6408	15.0209	40.7181	26.0039	1.23
34	1	18	150 Watt	150	48.009	3.57621	21.2495	12.3588	0.304	0.231118	0.458517	0.117561	1.44233	0.363672	0.123104	0.0674903	0.0466836	0.103768	4.60998	43.3445	33.4924	2133.28	3.85371	62.035	5.45287	5.66529	13.8385	31.7413	27.1744	10.0025	9.32563	15.8309	40.9633	24.7385	1.31
34	1	21	175 Watt	200	49.4868	3.6678	18.2371	13.1883	0.296871	0.252941	0.444045	0.132212	1.38365	0.356359	0.117855	0.0679932	0.0587082	0.115936	4.56501	39.8386	34.0914	1819.89	4.20513	66.7196	4.9906	4.84262	13.5624	30.9159	23.767	9.18286	11.6828	15.543	41.9888	25.3731	1.32
34	1	24	200 Watt	200	51.6112	4.51192	21.0665	12.2557	0.313102	0.256029	0.499241	0.13366	1.52469	0.366235	0.0999012	0.0742317	0.0508595	0.11594	4.73772	41.9507	34.9373	1572.51	4.09013	57.4537	5.47384	5.72769	13.4549	29.8768	29.2215	10.2788	10.0015	15.5395	40.7351	25.2854	1.85
34	1	27	225 Watt	225	57.0096	5.08201	21.3379	12.9951	0.308149	0.253898	0.469492	0.138644	1.27587	0.365997	0.105159	0.0609015	0.0472316	0.127669	4.77686	43.4314	35.1424	1682.78	4.72898	49.2468	5.71765	5.83767	14.275	29.8465	30.8753	9.21509	12.3277	15.2285	42.8527	26.6824	2.46
34	1	30	250 Watt	250	57.3291	4.84349	22.2037	12.3659	0.323051	0.263253	0.501336	0.142139	1.88875	0.450774	0.133824	0.0785233	0.0565161	0.141419	4.85054	48.8609	37.3782	1604.59	4.83687	51.5483	4.66871	6.56674	14.6134	31.4703	33.205	10.0258	12.2613	16.6387	41.21	26.7536	3.08
34	1	33	275 Watt	275	70.1923	4.94357	20.3283	14.5329	0.4338	0.327527	0.646211	0.170683	2.08172	0.50501	0.125795	0.0904261	0.0664629	0.148326	4.93646	46.1702	42.6343	1518.46	4.89538	54.7899	5.67867	7.24665	15.8733	36.4838	32.4299	10.3156	12.9634	18.2795	47.3647	29.5853	5.25
34	1	38	Nachbelastung	NB	60.8386	5.90097	22.8149	11.0544	0.294595	0.255353	0.460691	0.132647	2.34223	0.455271	0.124808	0.0917179	0.0602943	0.130557	4.83566	44.5286	34.9448	1867.95	4.32059	59.4592	5.16393	6.36263	13.7303	29.5404	30.2825	9.35374	11.4048	15.4492	40.3187	25.6079	3.56
35	2	0	Ruhe	0	57.076	4.99869	13.7907	11.9189	0.299205	0.20485	0.354186	0.133236	1.94803	0.472924	0.0962192	0.0791529	0.0478939	0.100829	3.74022	37.6497	37.5514	1813.55	3.52984	55.7948	6.01852	4.67836	11.3256	37.3044	24.803	11.4217	9.5553	17	35.3956	19.8883	1.09
35	2	6	50 Watt	50	59.1945	6.76013	16.4812	12.8745	0.257205	0.18152	0.330647	0.125903	1.63851	0.468838	0.109964	0.0734674	0.0476294	0.0983651	3.7121	40.1906	39.1507	1831.12	3.67037	51.5759	6.0481	5.10624	11.4576	48.025	22.9709	11.7863	10.9472	15.4592	36.0421	21.0073	1.25
35	2	9	75 Watt	75	68.5525	7.01124	14.8079	14.1239	0.280119	0.217616	0.380207	0.143146	2.63987	0.587818	0.113335	0.0877267	0.0620114	0.0987856	3.64716	38.4526	43.8803	1738.21	3.90604	53.8996	5.75306	5.49417	13.1569	46.9653	28.0116	12.2352	11.8522	18.5304	40.4826	24.1495	1.25
35	2	12	100 Watt	100	63.1048	7.36583	16.6631	12.8046	0.303591	0.209377	0.407179	0.149483	2.41368	0.565967	0.108004	0.0971111	0.0586037	0.106648	3.07362	38.4082	41.6053	1555.34	4.10476	49.9643	6.11439	5.19588	12.1252	41.8342	24.6632	10.9072	12.0043	18.0181	35.8575	22.2319	1.62
35	2	15	125 Watt	125	66.0583	6.70886	16.6073	12.8758	0.263119	0.183532	0.35535	0.143995	2.34961	0.54838	0.104323	0.0979907	0.051656	0.0987458	3.66528	39.0695	40.7668	1860.78	3.96398	52.381	5.3856	6.06061	12.3068	39.9649	24.8583	11.8574	10.8969	17.4162	35.815	21.7837	1.99
35	2	18	150 Watt	150	64.5585	6.65	16.3247	11.8824	0.235931	0.209881	0.388062	0.151945	2.27306	0.496031	0.111171	0.0806124	0.0434763	0.0852805	3.60915	46.9401	39.1665	1656.76	3.81717	53.0722	5.61259	4.51737	11.5291	42.4315	25.7989	10.8275	12.3656	17.6693	37.2665	21.2705	2.41
35	2	21	175 Watt	175
35	2	24	200 Watt	200	79.9548	6.6953	16.5036	14.1539	0.291829	0.195834	0.421602	0.150174	2.67646	0.519988	0.119895	0.0952953	0.0749332	0.107717	4.17382	46.9887	46.7896	1620.27	3.84216	67.8612	6.58235	5.1046	13.3034	46.1933	25.5638	13.8658	11.3303	19.851	40.3031	23.9991	4.11
35	2	27	225 Watt	225	82.9876	6.22858	15.694	13.9223	0.29357	0.213866	0.383584	0.150796	3.21725	0.652954	0.128398	0.0958377	0.0570827	0.103962	3.98826	45.3165	42.768	1465.41	3.49224	75.529	6.97202	5.24738	12.5569	45.264	24.0702	13.4625	10.2009	18.9594	41.2683	23.0487	5.83
35	2	30	250 Watt	250	84.3347	7.40241	13.3103	13.9115	0.315444	0.207434	0.397117	0.153674	2.99575	0.60704	0.10304	0.098626	0.0693148	0.121741	4.2512	47.5049	43.6996	1580.52	3.88877	58.3716	7.10012	5.74097	13.1199	38.7438	24.6868	12.445	10.4608	19.9264	40.9462	23.5437	8.15
35	2	33	275 Watt	275	74.0872	8.20895	15.4146	12.094	0.270577	0.191813	0.331509	0.141308	3.15627	0.640307	0.114892	0.0982386	0.0553969	0.10662	4.40473	46.1737	40.678	1579.18	3.67926	54.6212	6.66099	5.73308	11.9101	34.9168	22.0707	12.5154	9.03376	17.7074	34.676	20.9793	12.3
35	2	38	Nachbelastung	NB	86.394	7.91921	14.1405	12.5192	0.302202	0.204499	0.361483	0.147202	3.95176	0.788504	0.111537	0.109109	0.0629321	0.10695	3.92033	45.35	40.223	1736.25	4.07987	47.3817	5.87624	5.27682	13.5685	41.519	26.8272	10.2586	9.82418	19.7917	35.7758	24.2072	11.64
37	2	0	Ruhe	0	54.7407	4.19075	26.2874	17.1597	0.399848	0.303566	0.557261	0.132268	1.93574	0.798369	0.128388	0.126855	0.0852336	0.147738	5.68074	53.7726	50.0672	1448.36	4.57143	49.7229	4.82253	5.40166	10.8624	29.3976	26.5385	11.804	12.4933	11.0538	30.2142	20.3909	0.82
37	2	6	50 Watt	50	60.061	5.58442	22.749	15.8492	0.411891	0.250127	0.685443	0.18038	2.12981	0.615642	0.111806	0.119665	0.0810294	0.132721	5.24587	42.6684	47.4772	1911.93	3.79113	56.7605	6.0867	6.41509	9.88276	28.4135	20.3018	6.35359	9.2276	10.5558	31.004	20.046	1.24
37	2	9	75 Watt	75	56.5484	5.90062	21.8459	16.1518	0.384831	0.317818	0.663273	0.190691	1.8962	0.591111	0.0944633	0.0951336	0.0814286	0.146891	5.17111	45.0373	51.9313	1634.21	3.72208	50.9419	6.25418	6.23782	9.92418	30.8488	23.9377	8.7037	10.2429	12.0616	30.3587	21.7193	1.47
37	2	12	100 Watt	100	52.8519	4.45652	21.1185	14.1844	0.3824	0.20858	0.52265	0.131861	1.91014	0.541913	0.0793043	0.0924755	0.095	0.146525	5.61962	39.7216	47.7843	1620.3	3.25679	44.5235	4.94915	5.95041	8.51876	25.5681	27.2368	10.3565	8.22801	10.7897	24.4618	18.5113	1.99
37	2	15	125 Watt	125	66.5079	4.78564	22.6638	16.3591	0.372215	0.210328	0.602796	0.147446	2.23529	0.595398	0.128596	0.13977	0.0870427	0.153299	6.06883	48.6447	44.8033	1577.32	3.97364	54.9495	5.49544	4.86224	9.55779	27.7751	24.0651	9.89583	7.60666	10.9319	29.74	21.9846	3.03
37	2	18	150 Watt	150	68.4575	6.52174	24.8547	18.678	0.465947	0.346715	0.71562	0.199708	2.67321	0.684309	0.103496	0.142997	0.103552	0.17382	5.25265	40.2639	58.3045	1449	5.47445	48.6915	8.53308	9.0301	12.33	31.2022	33.1169	10.3015	9.44114	11.1458	33.204	24.3618	4.83
37	2	21	175 Watt	172	68.9082	5.32345	21.3025	13.9143	0.350871	0.224654	0.500293	0.109937	2.63387	0.73934	0.160854	0.0987639	0.0936744	0.212093	5.19501	50.6625	46.6198	1734.58	3.66205	57.5366	5.17606	5.76923	10.3923	26.8917	24.375	8.63558	10.7537	11.7964	30.4202	22.6039	7.21
37	2	24	200 Watt	200	79.6296	7.57021	20.1125	15.0507	0.46561	0.281866	0.565461	0.138339	3.31037	0.853916	0.148821	0.12	0.0811966	0.167265	5.13539	54.879	52.3435	1375.56	4.20048	48.0684	5.46768	4.22648	11.5324	32.3104	31.4675	10.9108	9.94977	12.5386	32.7025	22.5	10.26
37	2	27	225 Watt	225																															13.29
37	2	32	Nachbelastung	NB	78.4244	7.07692	25.2207	14.0171	0.326507	0.252034	0.51706	0.137709	4.27557	0.922203	0.115112	0.133247	0.099485	0.187554	5.40883	59.5207	51.8868	2442.61	4.59641	58.5756	7.91277	5.17516	11.4322	30.121	21.704	9.5082	8.52935	12.4765	33.5193	23.3567	13.3
40	2	0	Ruhe	0	55.5426	4.81586	20.1786	9.44568	0.274229	0.227076	0.360857	0.0580892	1.05417	0.133594	0.045026	0.0360801	0.041065	0.0630854	5.51736	38.625	34.2516	2050.24	3.62519	34.2589	5.93028	5.11551	11.2996	28.3468	21.0036	6.58996	3.09775	13.9458	33.6637	21.14	1.01
40	2	6	50 Watt	50	53.2248	5.87267	16.1066	8.61439	0.253162	0.245199	0.412538	0.0976147	0.83484	0.1411	0.0417849	0.0450641	0.0414272	0.0542319	3.95935	36.4789	32.1368	2252.54	2.78632	33.5336	5.36105	3.25485	10.4039	24.821	23.3269	6.96931	2.91509	13.1124	31.5492	22.2582	1.09
40	2	9	75 Watt	75	61.5727	6.00636	21.0101	9.87555	0.28877	0.237333	0.394667	0.0915556	1.00565	0.141456	0.0412363	0.0475	0.044172	0.063535	4.71892	39.9267	37.1266	1779.74	3.09695	35.9715	5.65533	4.56274	11.506	27.5999	20.3704	8.26613	3.59118	13.3931	36.4895	23.7529	1.16
40	2	12	100 Watt	100	59.9796	5.84919	19.7477	9.29295	0.296699	0.255309	0.430378	0.0811518	0.999541	0.157532	0.0454781	0.0453211	0.040602	0.0697667	4.51851	41.2139	33.7709	1537.3	3.90111	33.1116	5.59233	4.65549	11.3849	29.9107	23.2627	8.00377	4.43916	13.3423	34.8282	22.412	1.26
40	2	15	125 Watt	125	70.6143	5.83567	23.4833	10.7332	0.308008	0.337778	0.515831	0.0995004	1.25257	0.227756	0.046891	0.0591717	0.0295219	0.0794821	5.04018	39.1129	39.3575	1824.72	4.01044	33.0906	5.80585	4.82143	13.8102	30.866	23.3503	10.3339	5.31799	17.8207	39.1633	27.0538	1.56
40	2	18	150 Watt	150	70.8775	4.79754	17.5693	10.2969	0.339321	0.322705	0.46453	0.102772	1.19482	0.186557	0.0331796	0.05875	0.0393902	0.0656504	4.7628	47.4758	34.9689	1856.33	3.67154	28.4711	6.69663	4.71311	13.0281	30.7733	24.1379	8.93536	5.17751	14.699	38.5325	25.3454	1.98
40	2	21	175 Watt	175	72.1856	4.89345	21.5103	10.8658	0.308787	0.290137	0.459466	0.110906	1.43142	0.218419	0.0456695	0.0523779	0.0548925	0.0842992	4.95148	42.2587	42.2006	1691.8	4.0856	32.7863	6.9392	4.2698	12.9931	32.5536	25.4661	9.00474	5.56404	16.2162	39.255	24.3167	2.54
40	2	24	200 Watt	200	69.5487	4.95258	18.0421	9.2352	0.320846	0.287627	0.45246	0.110626	1.28778	0.183881	0.0382824	0.04165	0.0447546	0.0795638	4.61507	42.3519	39.6817		4.66479	27.8846	5.78811	3.94511	12.7903	27.1899	25.0335	8.06738	4.74192	15.705	33.2675	23.2871	3.62
40	2	27	225 Watt	225	67.9257	5.02283	21.6849	8.80714	0.280571	0.259882	0.331328	0.0812691	1.607	0.215094	0.0515164	0.0584904	0.049982	0.0896937	3.99834	45.5425	39.3384	1781.23	3.72046	34.0977	5.83414	5.34274	13.2906	28.211	21.9241	8.43794	4.12091	15.2086	33.7772	23.3279	4.79
40	2	30	250 Watt	250	79.1484	6.19919	20.1709	9.99448	0.327144	0.295916	0.512441	0.116923	1.53182	0.222949	0.054576	0.0611727	0.0497984	0.0750806	4.76526	43.4997	40.8659	1883.06	4.07374	33.2291	6.37652	5.45927	14.3107	29.8477	25.8186	8.37246	5.02619	16.9346	35.4	26.1547	7.39
40	2	35	Nachbelastung	NB	70.7018	6.58037	17.1198	9.09399	0.27285	0.288542	0.468881	0.0978983	1.18167	0.198085	0.041773	0.0471074	0.049499	0.081483	4.25479	34.8214	33.6014	2282.39	3.30773	35.7097	6.01542	4.12844	12.0169	26.0906	21.2753	8.03571	2.82665	15.0536	37.0594	24.691	5.19
43	2	0	Ruhe	0	57.1556	4.04868	19.0576	10.4849	0.325049	0.278374	0.468601	0.110865	1.30701	0.30442	0.0662088	0.0961988	0.0583135	0.117397	4.9166	36.6826	40.3446	2733.81	4.41805	53.5179	6.88915	4.51103	11.8881	30.918	27.6354	11.6535	10.6383	18.2703	43.7015	26.9604	1.31
43	2	6	50 Watt	50	50.0301	4.44532	19.7009	9.04677	0.297876	0.248433	0.427188	0.104665	1.0814	0.254602	0.0520076	0.0766459	0.0521314	0.0964731	4.9778	34.2361	37.0638	2687.2	4.06968	52.6608	5.88052	4.40693	10.4241	28.1252	25.1948	10.5538	9.59403	16.4351	40.3264	22.4141	1.31
43	2	9	75 Watt	75	50.0106	3.80528	16.6406	9.52879	0.268317	0.227518	0.375603	0.0822695	0.91269	0.235371	0.0607911	0.0772184	0.0613921	0.0890549	4.44791	32.0338	35.8561	2469.34	3.51472	49.7707	5.88355	4.52744	10.1032	25.3225	26.5764	10.2066	8.55682	16.353	40.0327	20.9559	1.35
43	2	12	100 Watt	100	55.0276	4.30451	22.0415	10.5059	0.320184	0.273685	0.435176	0.103694	0.940721	0.234919	0.0558003	0.088734	0.0558519	0.0906042	4.52936	40.7777	39.9523	2341.81	4.38699	46.754	5.62006	4.85651	11.1131	28.5521	30.6502	10.7906	10.18	18.027	42.8098	23.7356	1.5
43	2	15	125 Watt	125	54.4774	4.4041	20.6422	10.3507	0.318569	0.277349	0.38864	0.0937187	0.942734	0.244491	0.0532534	0.0879566	0.0657439	0.108697	4.88522	36.6381	40.4504	2545.62	4.07771	49.1001	6.60843	4.61034	11.0915	28.3456	27.2512	11.4873	9.01075	17.8035	42.78	23.0487	1.62
43	2	18	150 Watt	150	51.9698	4.0475	18.4086	9.35201	0.274586	0.234022	0.378286	0.089431	0.950361	0.235165	0.0575665	0.0777329	0.0442087	0.0788822	4.32014	34.4961	36.024	2075.35	3.45723	50.8096	5.73248	4.92333	9.8738	25.2618	26.4794	9.95728	8.13894	15.9169	35.6334	19.6534	1.93
43	2	21	175 Watt	175	64.1017	4.57527	21.4849	11.7557	0.322576	0.295368	0.447773	0.119698	1.09559	0.274063	0.0636907	0.0988618	0.0648216	0.102524	5.20335	40.8389	42.5841	1912.88	4.23971	57.3804	7.23922	5.94354	12.0921	32.2897	29.8921	13.17	10.6959	18.2279	44.3516	23.0169	2.39
43	2	24	200 Watt	200	62.0593	4.22778	21.0526	11.2181	0.341895	0.248924	0.445471	0.104483	1.19172	0.276157	0.0629866	0.0965902	0.0611959	0.112495	4.88436	40.9493	42.9516	1850.3	4.05156	56.7995	6.67342	5.26553	11.4173	30.0241	31.1376	12.3763	9.36319	18.3459	44.0696	23.4392	2.99
43	2	27	225 Watt	225	66.7701	4.23923	23.6373	10.9665	0.394253	0.328922	0.502176	0.12648	1.66897	0.331001	0.0801343	0.102182	0.0656012	0.118311	5.7808	49.394	46.8485	1727.45	4.74819	68.8645	7.77128	6.28597	12.1937	30.3623	30.7825	13.0651	10.5827	19.4057	44.4278	24.5206	3.8
43	2	30	250 Watt	250	66.6202	5.08561	22.1417	10.1688	0.359922	0.299618	0.428229	0.106702	1.81788	0.366672	0.0708112	0.0995931	0.05919	0.117734	4.17075	43.2583	44.4147	1581.16	4.80566	55.158	6.76767	5.27357	11.9742	29.2788	32.1817	12.0224	11.0809	18.623	41.1686	22.7551	5.32
43	2	33	275 Watt	275	70.1461	4.64254	20.5401	10.2795	0.348288	0.284674	0.444803	0.0908012	1.66557	0.352684	0.0625623	0.093602	0.0624363	0.10741	4.77512	44.7331	45.0699	1426.25	5.04943	52.3326	6.62614	6.64781	12.1966	28.8066	32.7975	11.7125	10.9532	18.3178	44.1327	23.1357	7.57
43	2	36	300 Watt	300	84.5277	10.6678	28.7947	10.0581	0.336278	0.302872	0.452823	0.109568	2.27439	0.427591	0.0763382	0.0950968	0.0749764	0.118222	7.78832	55.49	60.2808	1529.56	13.2395	58.2849	8.20819	10.073	14.2847	32.2769	56.6798	14.434	13.5424	21.2315	46.7208	26.3072	9.97
43	2	41	Nachbelastung	NB	68.2634	4.67901	20.4918	8.684	0.325736	0.295051	0.421611	0.103294	2.13569	0.380864	0.071412	0.0990803	0.0561454	0.12112	4.50281	41.7016	41.3564	2014.15	4.45104	53.1214	5.43325	5.36654	11.2672	25.4836	28.5058	9.64997	10.3288	17.3512	37.1449	21.6263	8.27
44	1	0	Ruhe	0	61.1059	7.70089	19.4989	10.0672	0.168641	0.149433	0.336454	0.105887	1.38099	0.262515	0.0768539	0.0669293	0.0597282	0.0934998	4.05416	46.7804	39.0843	1304.55	4.56059	51.5442	8.86792	6.78046	18.4215	81.8251	38.1144	11.9629	16.7246	23.6035	56.7884	48.1509	1.32
44	1	6	50 Watt	50	70.8723	9.15226	19.4991	11.6186	0.175	0.144479	0.331313	0.0906458	1.62272	0.316543	0.0879012	0.0658128	0.0484546	0.090589	4.35824	47.051	38.6946	2030.03	5.17258	55.7413	10.2209	6.88172	19.8447	95.6585	33.4359	12.6531	15.4235	24.7239	63.9714	53.88	1.3
44	1	9	75 Watt	75	64.5454	9.3068	21.5422	11.0819	0.177176	0.141008	0.366972	0.105975	1.45132	0.266748	0.081227	0.0690721	0.0580631	0.084505	4.33919	53.7042	38.8664	1505.81	4.56843	55.7398	10.4712	7.80623	19.2692	90.2125	33.4448	12.2481	16.6067	25.0713	57.3883	48.8465	1.32
44	1	12	100 Watt	100	61.0226	9.12184	18.4925	9.94421	0.181876	0.169101	0.327216	0.0998366	1.35546	0.236061	0.069876	0.053954	0.0527335	0.0825772	4.55707	47.2437	34.5861	1279.59	3.72294	59.5636	9.21188	7.70304	17.2256	74.4996	25.4163	11.7339	15.1089	23.4512	55.4059	44.5096	1.33
44	1	15	125 Watt	125	65.8307	8.10864	19.8541	10.6455	0.199496	0.163535	0.334736	0.0949087	1.20424	0.249766	0.0746624	0.0614906	0.0603561	0.0882336	4.56731	51.1502	37.4457	1344.15	4.13867	48.2449	9.49202	7.70767	18.4504	84.6134	35.193	12.1172	15.0814	25.2861	61.4815	49.6505	1.35
44	1	18	150 Watt	150	66.7541	8.99686	20.5739	10.7812	0.186626	0.182735	0.389687	0.114925	1.59824	0.297821	0.0883839	0.0637228	0.0601194	0.102657	4.897	51.5879	36.4973	1567.68	4.43335	60.9387	9.89919	8.23064	19.049	83.8756	33.2207	12.2181	13.8379	25.3883	60.2716	49.4494	1.33
44	1	21	175 Watt	175	57.5933	7.95483	18.0363	10.2517	0.195218	0.144559	0.309498	0.103324	1.20761	0.214313	0.0656243	0.0699417	0.0534689	0.0819032	4.81697	47.4945	33.694	1561.8	3.70408	54.3403	9.5662	7.91065	16.7157	74.9414	30.0285	11.1455	13.897	21.3523	53.3554	43.0993	1.42
44	1	24	200 Watt	200	62.7696	6.95598	16.4874	10.0315	0.15219	0.12281	0.296485	0.0852336	1.35161	0.242989	0.0664965	0.0534465	0.0611598	0.0725523	3.90573	43.188	32.8324	1905.25	3.80702	53.0427	8.83867	6.83806	17.8629	77.665	29.7931	12.0683	13.928	22.745	54.8607	44.55	1.65
44	1	27	225 Watt	225	66.1606	9.02899	20.9644	11.1388	0.197721	0.145018	0.291826	0.0805654	1.62669	0.248871	0.0769736	0.0756952	0.0556852	0.0879964	4.96678	60.49	36.6758	1430.04	4.24338	48.1377	9.28912	7.34597	18.4357	80.491	35.3002	12.7026	17.0758	24.6402	57.7787	48.9361	1.89
44	1	30	250 Watt	250	73.8415	10.1066	20.1155	10.0999	0.180237	0.144434	0.318959	0.0971493	1.84092	0.284443	0.0835777	0.0578753	0.0654883	0.0886611	5.57618	54.6891	37.348	1687	5.26528	55.0839	10.1735	8.98232	18.2923	80.4212	34.6722	11.8301	16.2587	25.209	57.035	47.9825	2.57
44	1	33	275 Watt	275	78.0636	8.38072	18.4355	10.9027	0.220162	0.16899	0.349791	0.102212	1.70403	0.306244	0.0813284	0.0706248	0.0626374	0.09765	5.20543	50.1028	38.6256	1770.09	4.7204	51.5897	9.59745	7.39933	19.7793	87.1859	35.8853	12.3586	15.8217	27.419	65.1467	49.4089	3.28
44	1	36	300 Watt	300	83.3019	8.37238	20.9864	11.1523	0.230021	0.22328	0.440342	0.129446	1.85829	0.345366	0.0786992	0.0831467	0.0793512	0.123264	5.30734	56.8937	41.2891	1752.03	4.49538	50.7101	10.4905	7.87838	19.7181	86.5943	33.1536	11.372	15.755	28.4033	60.5188	47.7269	4.34
44	1	41	Nachbelastung	NB	87.2554	8.97378	18.1749	10.9537	0.199601	0.17964	0.337233	0.110234	2.08896	0.324188	0.0878566	0.0805693	0.089312	0.097791	5.23113	50.7686	37.7925	1775.78	4.21911	53.6362	8.93675	7.16288	18.6071	84.5364	32.453	12.2854	16.1647	25.9463	59.7336	46.9883	2.85
45	2	0	Ruhe	0	55.3545	5.83591	28.9944	10.1876	0.224445	0.185255	0.308666	0.101462	1.06575	0.227551	0.0945265	0.0574493	0.0516466	0.108299	4.12633	31.0014	37.4644	1811.12	3.82863	54.7956	6.74696	4.69554	17.9049	44.7699	22.6085	10.9817	7.46264	17.4053	38.4743	27.2753	1.27
45	2	6	50 Watt	50	53.0047	5.65695	29.5759	10.0111	0.216038	0.179489	0.296865	0.0925314	1.11972	0.21583	0.0875869	0.0618336	0.0431729	0.101026	4.55194	31.1627	37.1678	1834.65	3.8218	59.2772	6.76008	4.7258	16.4991	40.1448	22.9144	10.703	6.95891	16.34	36.1506	25.2429	0.86
45	2	9	75 Watt	75	49.3038	5.51611	25.673	9.51772	0.20364	0.171307	0.311743	0.100456	0.865079	0.162848	0.072404	0.0492968	0.0368091	0.0919025	4.69245	28.8396	32.884	2013.72	3.51208	44.1751	5.93856	4.70862	14.6845	33.9311	21.9798	9.61426	6.95314	15.2446	34.7935	23.0381	0.83
45	2	12	100 Watt	100	48.8734	4.98991	26.7164	9.61302	0.2068	0.160138	0.316339	0.125682	0.947217	0.194504	0.0713865	0.05154	0.0369622	0.0983764	4.62813	28.7817	34.2001	1788.72	3.3175	51.7791	5.78333	5.20101	15.2955	32.368	23.3124	9.92037	7.17603	15.1532	33.9793	23.7362	0.94
45	2	15	125 Watt	125	52.2704	4.77357	25.7638	10.2256	0.224228	0.172481	0.316584	0.107584	1.0307	0.207122	0.0755026	0.0574874	0.0433815	0.105845	4.64841	26.5113	35.4114	1995.71	3.5405	49.6917	6.16556	4.55907	16.4199	33.8282	23.7953	10.5244	8.06994	16.3079	35.7803	24.4443	1.05
45	2	18	150 Watt	150	55.709	5.10589	29.9421	10.7232	0.22368	0.186483	0.355283	0.122983	1.13268	0.211085	0.0867296	0.0659277	0.0471425	0.112657	4.68678	31.4448	37.7469	1982.49	3.99517	54.0815	6.73759	4.68288	16.9698	34.2693	24.0521	10.676	7.92307	17.0278	38.7403	24.6661	1.36
45	2	21	175 Watt	175	53.9329	4.21227	25.4871	10.2416	0.234467	0.178677	0.36608	0.118425	1.06928	0.207889	0.0728741	0.0645413	0.0433288	0.110889	4.74329	29.7165	35.3778	1553.75	3.75077	55.6426	6.37894	4.12398	16.1124	32.4842	24.4522	11.3946	7.62134	16.6691	37.3497	24.0391	1.81
45	2	24	200 Watt	200	54.1841	5.39945	28.6256	9.72413	0.22551	0.174666	0.302828	0.088981	1.12236	0.220424	0.0781672	0.0561123	0.0496276	0.105407	5.27681	30.4173	36.0366	2060.36	3.66882	55.1993	6.86837	4.72871	15.9417	31.3638	25.2424	10.8548	7.95245	15.8312	35.8707	23.8892	2.55
45	2	27	225 Watt	225	60.6371	6.36437	28.4637	10.478	0.265637	0.185022	0.375274	0.131527	1.31003	0.241827	0.0789295	0.0669663	0.0476424	0.112478	5.00933	31.6462	39.6212	1786.29	3.93571	49.4104	7.16863	5.12319	18.0605	33.9487	24.1342	10.3648	9.21243	17.184	41.8167	26.7793	3.75
45	2	30	250 Watt	250	65.2538	6.99367	27.6992	10.2418	0.235301	0.174608	0.321214	0.115719	1.40837	0.250107	0.0802894	0.0599083	0.0539602	0.126147	5.22239	34.1232	40.2993	2223.38	3.86159	50.1963	7.5287	4.83919	18.9539	34.3226	24.6875	10.7963	9.34332	18.4916	39.6827	26.8185	5.14
45	2	33	275 Watt	275	65.9954	6.61025	28.5101	9.99994	0.231733	0.172244	0.34337	0.0956291	1.45122	0.288284	0.0828317	0.0643436	0.0667847	0.132275	5.06993	34.4858	39.7423	2034.86	4.46499	46.9376	6.82756	5.67878	17.4055	31.0942	23.8492	10.8172	9.10373	17.0717	36.7189	24.5052	6.91
45	2	36	300 Watt	300	75.4694	8.10061	29.3273	11.0702	0.241293	0.200747	0.31281	0.104721	1.84393	0.312961	0.0944014	0.0633547	0.0601252	0.131281	4.64804	34.86	43.1105	1967.68	4.17324	53.0006	7.38565	5.39967	19.3493	41.3593	22.9723	11.0107	8.63224	17.0262	38.3977	27.676	10.39
45	2	41	Nachbelastung	NB	73.9406	7.29176	25.4766	10.2813	0.243244	0.206329	0.341954	0.12222	2.16175	0.424246	0.0937496	0.071684	0.06045	0.132433	4.43778	31.772	39.8728	2546.55	4.00106	48.0718	6.87511	4.55607	18.0467	36.2252	24.5498	10.366	8.97935	17.8806	39.9813	25.7612	10.09
46	2	0	Ruhe	0	37.462	4.54545	22.8324	9.32841	0.38783	0.224225	0.275324	0.0617762	1.16101	0.330634	0.0497482	0.0631593	0.0449357	0.145553	5.72798	34.425	36.7235	1999.52	3.75375	31.8652	5.12821	4.01235	10	17.237	21.2725	8.33333	3.54673	12.1495	28.2716	19.6883	0.87
46	2	6	50 Watt	50	35.7338	5.90842	23.7559	8.36964	0.374081	0.244899	0.290083	0.0686801	1.31254	0.302169	0.0671486	0.0831079	0.0468633	0.152815	5.20973	33.4006	33.2808	1900.31	3.54305	33.2209	5.81832	5.54324	9.90027	15.6025	18.7695	7.36434	3.62962	10.5966	28.0848	18.7771	0.96
46	2	9	75 Watt	75	40.051	6.72383	26.3877	9.09772	0.353756	0.198702	0.272672	0.0572901	1.1812	0.28035	0.0657692	0.0669332	0.0453731	0.133689	6.35332	32.8955	33.0197	1943.98	3.29353	36.9552	5.27401	5.42022	10.3487	16.9874	21.8245	8.94188	4.00627	11.4071	31.038	23.3663	1.15
46	2	12	100 Watt	100	45.754	4.36933	26.1312	10.1215	0.393297	0.252698	0.386198	0.062936	1.18824	0.3633	0.090239	0.0673696	0.0628346	0.153346	4.79471	34.3268	38.9389	2050.46	3.70172	37.5577	5.26036	5.35055	11.0598	16.8875	21.3816	9.11873	3.14874	11.1763	30.7263	23.0139	1.56
46	2	15	125 Watt	125	44.6133	4.63035	22.2402	9.13095	0.400727	0.200123	0.287336	0.0809836	1.31733	0.373232	0.0883121	0.0866208	0.0407024	0.124109	5.01843	35.5837	35.879	2297.67	3.26667	40.3543	5.09931	4.94822	10.297	17.3989	20.1514	8.93224	4.25158	12.5528	29.4044	22.8202	2.15
46	2	18	150 Watt	150	48.2485	5.48872	26.6218	9.54919	0.401046	0.224754	0.322979	0.0516101	1.46734	0.318929	0.0640873	0.059863	0.0594949	0.125707	5.10284	36.8443	40.3474	1932.27	3.43567	39.6947	5.75737	6.28205	10.0735	17.1097	17.8515	8.77359	3.6162	12.5177	29.1449	22.7836	2.8
46	2	21	175 Watt	175	48.7348	7.14286	25.7844	9.49097	0.391241	0.285846	0.343174	0.0820115	1.61236	0.376149	0.0866554	0.0667209	0.0492522	0.165184	5.2251	34.5185	38.5942	2266.46	4.61725	40.5564	5.46654	4.63483	10.9715	18.5004	22.6293	6.75159	4.11699	12.274	29.8833	22.5833	3.64
46	2	24	200 Watt	200	53.6492	5.9387	24.0483	9.37872	0.409978	0.279167	0.366667	0.0841667	1.88496	0.351538	0.0969231	0.0926699	0.0596433	0.175315	5.63086	42.4542	40.391	1916.25	4.48534	45.4835	6.19224	5.16605	11.4439	17.4242	18.1511	9.15254	3.74503	13.7598	31.0591	22.9565	4.79
46	2	27	225 Watt	225	58.9778	5.4878	25.5398	10.0257	0.427784	0.281204	0.361441	0.0749877	2.04469	0.41771	0.0863783	0.0766689	0.0593018	0.159959	6.49942	40.328	43.5713	2137.67	3.57724	43.4771	6.90699	5.86924	11.808	17.7543	21.673	10.144	3.54227	13.0055	30.7265	23.4395	6.53
46	2	32	Nachbelastung	NB	60.1532	7.20072	28.1118	8.72374	0.407611	0.237794	0.266705	0.0708321	2.44801	0.44846	0.0972324	0.0748744	0.0560793	0.171586	5.35815	44.1212	42.0565	2120.94	4.76699	38.7346	6.08	6.80272	12.4545	17.6775	24.9403	8.04677	4.26385	12.8125	29.419	21.7411	6.15
47	2	0	Ruhe	0	66.1386	7.84558	15.941	12.6797	0.39429	0.263693	0.33715	0.102652	1.59845	0.312648	0.108928	0.0511016	0.0521372	0.149393	5.94889	43.745	39.0625	1940.86	4.1866	30.7819	5.67197	6.14754	11.1465	26.7888	26.6296	12.4248	4.94548	16.3601	31.1271	17.9995	1.18
47	2	6	50 Watt	50	56.124	5.42986	13.5251	11.5578	0.351135	0.28188	0.278944	0.0783001	1.53825	0.261806	0.0855741	0.0367204	0.0567683	0.159878	6.1999	41.0127	30.8126	2049.67	3.37922	36.1438	6.26888	3.40136	9.11065	22.9872	26.9759	7.63889	3.44723	14.076	29.8601	16.8546	1.19
47	2	9	75 Watt	75	62.9733	8.15	15.6069	11.8778	0.316129	0.210787	0.291017	0.0692898	1.49298	0.259002	0.0915663	0.0505675	0.0409924	0.10822	4.55065	42.4534	31.9892	2449.52	4.0705	42.3244	6.60987	6.30048	10.3241	24.7828	21.6381	9.03614	3.24768	15.3245	32.5123	17.2763	1.33
47	2	12	100 Watt	100	65.7247	8.19582	12.7402	12.7077	0.326925	0.228265	0.239602	0.0755843	1.31594	0.261628	0.089579	0.0532166	0.0571939	0.143469	6.59915	41.7383	36.8624	2135.59	3.63289	38.7574	7.49346	5.04658	10.0777	25.2111	21.8035	10.5035	3.29389	17.4872	31.4371	18.4884	1.53
47	2	15	125 Watt	125	59.0051	6.93481	13.4468	11.6098	0.347121	0.236352	0.307341	0.104396	1.36057	0.239737	0.0973932	0.0508509	0.0495213	0.148564	5.74	42.3762	33.7507	2050.06	4.83571	37.8353	7.08983	5.06608	10.1462	23.0939	22.496	9.36073	3.79409	13.9942	32.1059	19.1667	1.82
47	2	18	150 Watt	150	63.7473	7.68398	14.7866	11.0812	0.274546	0.23196	0.306452	0.078263	1.435	0.264007	0.080412	0.061743	0.0451657	0.0981486	6.26559	33.6474	31.1902	2016.49	3.61556	40.271	6.9375	5.26676	10.0382	22.93	19.1627	8.58896	3.17015	12.8587	26.7313	17.5764	2.09
47	2	21	175 Watt	175	69.8164	7.72171	14.1371	11.9776	0.329936	0.265116	0.267326	0.0758527	1.7856	0.31739	0.103524	0.0554465	0.0442718	0.148311	6.06988	41.7471	34.6621	1836.13	4.29308	49.3458	6.55989	4.91642	10.9176	26.8809	22.6098	10.6886	3.83142	15.3779	31.2457	19.533	2.59
47	2	24	200 Watt	200	71.9199	6.26516	12.3077	11.4314	0.296958	0.264643	0.257103	0.0746429	1.8969	0.271386	0.101093	0.0510883	0.0546405	0.146536	5.48963	40.597	37.2899	2184.38	3.7013	48.8267	7.93651	4.60396	10.9132	25.4295	21.0575	9.9537	2.68267	15.6789	28.4574	19.1122	3.47
47	2	27	225 Watt	225	67.076	7.61559	10.8554	10.9201	0.31261	0.24482	0.255388	0.111842	1.6613	0.236017	0.0795274	0.046366	0.0427064	0.108073	5.3708	37.5334	32.9944	2095.27	3.15283	43.1939	7.39394	3.85051	10.3309	23.9105	19.849	10.1942	3.19104	14.7265	28.2281	18.3435	4.74
47	2	32	Nachbelastung	NB	72.3176	8.00323	11.6011	11.2238	0.325653	0.255534	0.342524	0.0994175	2.1244	0.307659	0.111977	0.0663342	0.0495345	0.0976536	5.27833	42.9511	36.6435	2391.31	3.87597	42.7927	8.02384	4.85	10.8912	26.0511	21.8571	8.94737	3.76247	15.8154	32.4231	20.3875	3.35
6	5	0	Ruhe	0	66.6725	3.42131	23.6766	8.02377	0.2212	0.176555	0.344993	0.0832043	1.06418	0.127492	0.0544625	0.0509621	0.035126	0.0862185	4.19523	46.7101	45.6931	1644.47	4.35508	64.7362	8.21389	3.64648	12.4114	27.3142	31.7697	10.4426	10.5384	14.2474	31.5187	21.145	1.36
6	5	6	50 Watt	50	71.1538	3.07068	20.2538	7.58623	0.232377	0.178125	0.30875	0.049875	1.08307	0.133358	0.0415849	0.0476568	0.0261069	0.0551145	4.25553	43.252	39.6956	2030.27	4.04819	74.8041	8.48997	3.91872	11.734	25.7831	32.6698	11.203	8.50424	13.8092	27.6671	20.4217	2.44
6	5	9	75 Watt	75	84.6642	4.56656	22.5232	8.41243	0.280476	0.207273	0.472121	0.0921212	1.25089	0.168322	0.0493065	0.0437106	0.0298039	0.0819608	4.46102	39.1968	45.8991	1775.39	3.69401	69.0521	8.95245	6.0241	12.5961	30.4511	31.9149	12.8846	10.4339	15.1895	36.9112	24.6137	3.33
6	5	12	100 Watt	100	75.2245	4.37365	21.7742	7.90427	0.263765	0.195229	0.378838	0.104587	1.32805	0.166019	0.0602589	0.0527097	0.0255701	0.0554019	2.73874	52.5677	44.9645	1657.44	3.05543	73.8894	7.07885	4.7976	11.2318	29.4892	31.5116	9.5176	9.69506	13.7316	31.0042	21.836	4.54
6	5	15	125 Watt	125	89.7948	4.14097	23.419	8.92214	0.246121	0.181898	0.330344	0.0815406	1.63518	0.232471	0.077916	0.0713615	0.0281481	0.0651852	3.60028	42.0915	45.3944	1645.48	3.89028	71.7591	9.39989	6.26598	13.3479	33.1522	35.6209	12.8388	10.6976	16.1781	39.1454	26.8284	6.59
6	5	18	150 Watt	150	80.3797	5.47786	20.2388	7.71077	0.199105	0.211184	0.323293	0.0860377	1.64247	0.229256	0.0738017	0.0633333	0.0319469	0.0554867	3.66087	44.1077	44.3381	1512.87	3.32384	71.8402	9.51743	5.59701	12.647	28.3991	32.2208	11.2056	9.68289	14.3482	32.925	21.4158	9.56
6	5	21	175 Watt	175	98.8905	6.26411	22.3608	8.93021	0.287911	0.263426	0.442072	0.124143	1.91184	0.231667	0.085	0.065838	0.0541523	0.102703	4.90642	45.1639	49.1294	2057.6	4.05922	67.3519	8.99928	7.16695	13.7909	32.0505	39.127	11.6216	9.2414	18.335	35.4825	25.6028	13.85
6	5	26	Nachbelastung	NB	95.7405	6.73828	21.3202	8.31575	0.269704	0.179831	0.331831	0.0813521	2.51054	0.278403	0.0699306	0.053504	0.0334066	0.0612454	3.43468	55.9451	49.9776	2348.54	3.92619	73.187	8.64293	6.90647	13.7982	32.5419	32.1063	11.7493	9.91352	19.1214	35.0724	24.2034	12.7
7	4	0	Ruhe	0	51.2414	5.92021	22.2152	8.96622	0.187169	0.203283	0.364985	0.189422	2.15247	0.219687	0.106875	0.0366407	0.0443049	0.047713	3.86977	45.8729	39.7074	2335.56	3.146	46.2054	5.45181	3.83721	14.1243	31.1183	31.4587	7.28242	15.6578	17.4266	30.4444	19.0755	1.28
7	4	6	50 Watt	50	43.7571	3.35516	15.621	8.54662	0.145518	0.109222	0.286707	0.127425	1.26541	0.163459	0.0876275	0.065679	0.0269504	0.0467139	4.24773	38.9073	35.1317	1446.19	3.149	39.7849	5.56545	4.26667	12.2818	29.036	22.7273	5.95794	12.4443	12.2506	27.3861	18.7925	1.39
7	4	9	75 Watt	75	52.8816	5.05263	24.1717	8.09215	0.157241	0.198593	0.25206	0.152764	1.84237	0.212455	0.0984545	0.0454701	0.0395616	0.0812055	5.37246	41.3603	34.8555	1731.89	2.57388	50.4105	6.84161	4.49438	13.982	28.3286	23.2057	8.08081	12.7155	14.6454	32.1259	19.6223	1.31
7	4	12	100 Watt	100	54.2369	3.47044	21.142	9.03088	0.239166	0.173188	0.211879	0.0958061	1.79334	0.221266	0.112236	0.0538053	0.041267	0.0653394	4.2623	41.6745	39.9707	1696.84	1.96384	43.9537	5.59581	5.46318	14.1179	30.3988	28.8934	7.31707	14.222	16.4467	30.7892	19.8602	1.46
7	4	15	125 Watt	125	57.2853	4.26997	22.1509	9.97479	0.197522	0.247549	0.333151	0.145753	2.2093	0.293426	0.0951652	0.0290382	0.0465613	0.0781028	4.87485	42.7645	41.1765	1659.53	3.55909	42.1536	4.68329	4.92958	13.8731	35.8182	30.5155	6.25	15.4919	17.7566	28.835	20.4048	2.13
7	4	18	150 Watt	150	52.8112	3.59327	16.9266	9.21373	0.207113	0.193986	0.241818	0.116923	1.69449	0.221667	0.0856863	0.0451639	0.0285	0.0779	4.38419	42.0987	38.0469	1535.36	2.98462	55.7214	5.6809	2.81553	14.7298	28.4133	24.7565	6.97897	11.0663	17.168	30.2432	19.9345	2.66
7	4	21	175 Watt	175	65.7873	5.11509	17.8452	10.2669	0.211831	0.174124	0.340054	0.15159	2.66478	0.354315	0.138302	0.0595858	0.0453925	0.0765188	5.76438	44.9455	42.7599	1544.99	2.96027	59.1114	5.95	3.51942	14.4108	36.3895	27.2358	8.81273	14.5892	16.873	30.8351	23.0076	3.71
7	4	24	200 Watt	200	69.4316	6.77467	18.4634	10.4055	0.181599	0.205616	0.309726	0.16137	2.07445	0.250689	0.117411	0.054502	0.0650926	0.0598148	3.66239	50.3398	39.8417	1183.2	2.94304	51.2976	5.86371	3.01932	16.3429	32.1432	26.0437	9.3674	16.1918	16.8789	36.5917	21.4644	5.47
7	4	27	225 Watt	225	69.1761	4.89914	21.0938	9.17025	0.263584	0.154938	0.25645	0.160281	2.3266	0.218281	0.0812579	0.0395539	0.0639796	0.0794898	4.13729	53.4447	41.6455	1363.94	3.60544	47.7756	5.34738	5.14512	15.6592	31.8517	29.918	10.5033	13.3891	17.2238	31.1731	20.0229	8.64
7	4	32	Nachbelastung	NB	59.9063	5.73671	14.8749	8.3513	0.169574	0.18008	0.335743	0.192289	2.24968	0.225185	0.0844444	0.0676157	0.0385507	0.0495652	4.75958	46.0526	37.6922	2305.24	4.79415	51.5103	5.8697	3.3557	13.9493	30.2328	28.165	8.34783	9.76707	18.4858	27.2889	19.666	7.29
8	4	0	Ruhe	0	93.4891	9.46735	14.0697	15.797	0.326415	0.203942	0.399304	0.172305	1.48445	0.230107	0.12032	0.0885724	0.0772198	0.0689463	11.7889	49.3933	59.5258	1593.34	5.42329	50.3285	6.95052	7.76664	14.3393	48.8646	43.39	15.5529	16.2991	16.6985	47.5352	27.9509	1.96
8	4	6	50 Watt	50	72.8884	5.67253	9.74504	12.9748	0.256928	0.141502	0.277977	0.115626	1.13641	0.159533	0.108558	0.0710719	0.0432924	0.0564986	10.957	44.0376	46.4438	1436.33	3.4519	59.1345	7.02055	5.59227	11.1444	36.2599	27.9701	14.3454	10.4162	13.7604	38.2677	21.4101	1.35
8	4	9	75 Watt	75	80.9184	5.53246	9.3673	13.9874	0.267466	0.14912	0.306328	0.128015	1.11047	0.161934	0.0851811	0.0744311	0.0572538	0.0578441	11.8928	43.5528	51.2669	1147.19	4.06509	60.7126	6.81779	5.60099	11.9869	38.6291	31.3963	14.8388	11.5486	14.0361	39.2842	22.985	1.36
8	4	12	100 Watt	100	74.6804	6.38337	11.9051	12.9162	0.266754	0.149218	0.295777	0.126711	1.24666	0.179843	0.101574	0.0740447	0.0506092	0.0611618	10.0593	49.3469	50.7933	1319.95	4.08519	52.8059	6.44975	6.08411	11.532	37.5737	32.9189	14.2754	11.9225	13.6798	37.6283	21.9728	1.63
8	4	15	125 Watt	125	70.7672	5.71337	10.3516	12.0572	0.219597	0.141416	0.288321	0.122751	1.23981	0.162581	0.102479	0.0692978	0.0511327	0.0621359	8.15152	46.1686	46.7812	1305.03	4.02999	61.7923	6.71288	6.37392	10.5077	36.7032	30.9724	13.5607	10.4745	12.9572	33.8319	20.0994	2.21
8	4	18	150 Watt	150	80.4665	8.61225	11.1304	14.1076	0.269967	0.165138	0.310409	0.131812	1.18096	0.173189	0.108641	0.0766582	0.0717969	0.0581274	10.6822	43.9919	49.2744	1172.04	4.05487	56.8561	6.76717	8.1563	11.8112	36.1381	33.9325	14.4095	10.5339	14.0009	37.728	21.9246	3.09
8	4	21	175 Watt	175	79.289	7.70664	9.85458	13.3744	0.26753	0.152307	0.297283	0.122745	1.28212	0.168198	0.0989399	0.0696028	0.0614064	0.0584969	10.1367	44.313	46.6127	1200.46	4.03789	56.0503	6.76166	7.52034	11.1948	32.9778	31.9941	13.4046	9.48516	13.0759	35.6675	20.9005	4.38
8	4	24	200 Watt	200																															5.13
8	4	29	Nachbelastung	NB	87.1824	7.32399	10.6819	13.4635	0.278877	0.185032	0.34859	0.122898	2.27829	0.280028	0.118292	0.0918988	0.0887859	0.0735047	11.4009	49.9308	51.3024	1518.44	4.36533	68.9546	7.24866	6.93311	11.9703	35.0547	31.1982	14.7391	11.5993	14.2196	38.9953	23.5271	3.78
9	5	0	Ruhe	0	44.5916	5.20521	17.2365	6.27422	0.106157	0.0581103	0.131163	0.0415074	0.746249	0.16881	0.0416729	0.0461429	0.0335414	0.0768999	4.29684	35.0048	30.5907	1518.09	4.3202	45.3732	8.37802	4.90196	14.6868	28.6443	25.1131	10.2617	13.2603	17.7699	39.2438	30.2005	1.02
9	5	6	50 Watt	50	40.3047	5.27039	16.7715	6.67374	0.110846	0.0762757	0.122225	0.0376784	0.713821	0.151514	0.0542857	0.041344	0.0311752	0.0792018	3.54046	34.048	26.0473	1718.45	3.75667	50.9537	7.71213	4.18502	13.9622	29.5752	17.9465	10.4377	12.4721	17.6868	42.4323	31.175	1.07
9	5	9	75 Watt	75	43.7087	3.2032	15.4251	6.8162	0.128468	0.0503186	0.131968	0.0398751	0.706302	0.12871	0.04553	0.0543782	0.0451783	0.0702774	3.97835	36.275	26.4487	1683.53	3.76835	54.8253	8.25771	3.45104	13.5888	29.119	23.6979	11.2968	12.1732	17.9029	37.386	30.6004	1.57
9	5	12	100 Watt	100	46.2661	5.6391	17.3513	6.88485	0.113495	0.0597038	0.127238	0.027405	0.880157	0.212977	0.0388837	0.0571284	0.0304	0.06688	3.82188	34.4747	30.5322	1808.88	3.56592	55.7497	7.84983	5.15537	15.0867	35.8628	28.527	15.2903	13.2589	21.4862	46.7159	33.4565	2.71
9	5	15	125 Watt	125	49.0871	4.73802	14.9178	8.61515	0.121227	0.0451485	0.134505	0.034802	0.924228	0.189684	0.0467887	0.0634689	0.0231207	0.0857704	3.73517	37.6391	29.955	2042.78	3.52533	52.4544	7.78567	6.43116	14.8949	34.1352	22.1037	10.9397	12.9265	19.5643	43.885	30.0435	4.4
9	5	18	150 Watt	150																															5.34
9	5	21	175 Watt	175																															8.45
9	5	26	Nachbelastung	NB	44.298	4.93519	14.8843	6.37048	0.120616	0.0558824	0.124804	0.0363235	1.03774	0.21199	0.0449292	0.0595751	0.0288948	0.0732449	3.65774	34.2017	26.1396	1765.42	3.6951	57.046	6.51739	3.20819	12.6303	28.5542	19.7517	10.1595	9.97055	16.5726	39.006	26.4701	4.5
12	4	0	Ruhe	0	64.8991	4.82975	26.3175	9.8198	0.261624	0.169884	0.292473	0.0797079	1.08749	0.219693	0.0917008	0.0675168	0.0430741	0.162665	3.7824	39.009	39.8551	1628.93	4.29681	68.7541	7.42859	5.07166	17.8194	52.4889	31.9274	14.9932	9.14948	20.4834	43.9321	32.0111	1.32
12	4	6	50 Watt	50	61.7978	3.64145	24.0918	9.52809	0.24124	0.151058	0.263009	0.0739406	0.797661	0.172978	0.0947245	0.0631831	0.0334374	0.133291	2.96535	37.2393	36.626	1503.8	3.48843	66.8122	7.27587	4.46205	16.5642	48.9391	28.3071	13.8098	7.90619	19.5838	41.3103	30.1097	1.3
12	4	9	75 Watt	75	70.4849	4.50748	29.8075	10.226	0.275322	0.179141	0.293129	0.0747791	1.13161	0.226173	0.101522	0.0771543	0.043075	0.165067	3.51118	40.7112	41.8777	1432	4.58905	81.2517	7.97461	5.33175	19.168	55.0597	31.2255	16.3854	10.3641	22.1412	49.0731	35.4067	1.33
12	4	12	100 Watt	100	66.5146	4.60114	31.0987	8.90644	0.251462	0.154827	0.271957	0.0760673	0.768268	0.159259	0.0681481	0.055241	0.0402261	0.130051	4.59282	42.4557	36.8297	1276.88	3.97541	56.2674	7.67515	7.01966	16.4064	35.6059	31.1846	14.1909	9.3209	19.7515	41.2473	30.0854	1.48
12	4	15	125 Watt	125	70.0009	5.3485	29.3648	8.62163	0.256256	0.154936	0.270514	0.068097	0.952549	0.21118	0.103889	0.0718518	0.055729	0.140789	4.54977	37.0165	37.4673	1451.81	3.20056	63.6724	7.39628	5.7554	17.0247	37.9943	32.1718	13.5256	10.805	21.6082	43.6774	31.804	1.85
12	4	18	150 Watt	150	72.0238	5.16296	28.212	9.39106	0.262561	0.182261	0.280348	0.100174	0.906957	0.194968	0.0836069	0.0794194	0.043551	0.148502	5.2854	40.42	40.8631	962.032	3.80468	61.8528	8.13862	5.75697	16.964	38.6965	34.6707	13.3307	10.247	21.7232	43.8732	32.3238	2.56
12	4	21	175 Watt	175	79.4571	4.99144	30.7407	8.90848	0.256236	0.182499	0.288905	0.079186	0.991139	0.203879	0.0941478	0.074772	0.0330129	0.165065	4.72224	38.2335	38.7517	1168.86	4.24197	64.179	7.94445	7.20211	17.5512	38.0659	29.863	13.0972	10.6016	23.1939	47.2907	33.1094	3.71
12	4	26	Nachbelastung	NB	81.6669	6.67064	28.639	9.61197	0.285078	0.165794	0.316998	0.0908551	1.14075	0.239414	0.094652	0.0741805	0.0551316	0.18173	5.27569	38.5153	38.7001	1199.49	4.65334	60.776	9.22164	7.36751	19.1056	41.775	33.4878	15.9346	11.8344	22.2934	48.0576	35.498	2.14
15	5	0	Ruhe	0	33.8457	3.93599	22.3088	9.45953	0.327626	0.310882	0.487149	0.135822	1.35127	0.323202	0.0461716	0.0544293	0.0319123	0.0502059	5.74444	39.603	33.3679	2235.23	3.97447	58.9435	6.08952	5.19921	11.2723	26.1193	31.5435	11.0916	8.40743	11.6033	43.1358	24.719	0.5
15	5	6	50 Watt	50	40.1773	3.74719	20.645	10.4012	0.358774	0.377883	0.592559	0.159949	1.86384	0.443317	0.0395131	0.0490522	0.0350325	0.0560521	5.13374	40.6382	35.7969	1961.41	3.84782	66.1973	5.48871	4.50515	13.0831	31.9278	31.8286	13.1579	9.79173	13.3139	48.9934	28.083	0.6
15	5	9	75 Watt	75	43.4698	4.08249	19.1469	11.1319	0.374598	0.362324	0.562331	0.154338	1.96684	0.456139	0.0405842	0.0552556	0.0297135	0.0588732	5.69084	39.0144	37.543	1766.29	3.77048	68.7783	6.79893	4.76859	13.1664	34.2695	30.3958	13.4396	9.43547	12.8096	50.1547	30.1782	0.76
15	5	12	100 Watt	100	36.8857	4.36915	23.3501	8.9135	0.291756	0.330642	0.504684	0.146291	1.79172	0.37505	0.0394102	0.0481831	0.0250415	0.0488615	5.36119	42.7187	34.3442	1868.04	3.97723	61.6493	5.57989	5.759	10.8831	25.9549	31.5211	11.7166	8.80599	11.9676	40.7684	22.9418	1.08
15	5	15	125 Watt	125	36.7429	5.15062	23.9986	8.9896	0.32073	0.307434	0.50326	0.144723	1.76947	0.372684	0.0359343	0.0556438	0.0300967	0.0535308	5.29349	47.3392	34.8624	1466.44	4.03769	59.4605	5.25638	5.98909	10.8712	24.3464	30.8785	11.27	8.59993	11.1898	39.3247	21.9827	1.74
15	5	18	150 Watt	150	41.9094	5.14436	24.411	9.0948	0.325391	0.347979	0.486812	0.156299	1.95234	0.379775	0.0425222	0.0529335	0.0343982	0.0535913	5.124	44.2877	33.6023	1698.17	3.59733	67.2164	6.38937	6.11572	11.1854	25.4744	26.523	11.0668	8.39705	11.2738	39.1086	22.4221	2.75
15	5	21	175 Watt	175	45.8339	5.06195	23.913	9.83067	0.319822	0.377731	0.585313	0.15597	1.55059	0.328086	0.0397088	0.0508207	0.0331489	0.0582128	5.85641	50.1505	35.5188	1474.74	4.08819	51.8737	6.33748	5.79598	12.536	22.989	31.4738	10.8901	9.27346	12.5583	40.8878	23.623	4.41
15	5	24	200 Watt	200	49.0452	5.3103	24.5463	8.84956	0.343928	0.375009	0.606954	0.153046	2.2237	0.455093	0.0384417	0.0558157	0.0348458	0.0708933	5.24364	49.188	38.0431	1406.41	3.77429	54.2994	6.43181	6.51341	12.1473	27.651	31.9338	12.0787	9.81361	13.049	43.5072	23.3488	6.51
15	5	27	225 Watt	225																															7.74
15	5	32	Nachbelastung	NB	53.1754	5.92772	21.6446	9.26275	0.322743	0.337828	0.543403	0.168689	2.6541	0.487527	0.0451906	0.0553191	0.0418211	0.0631829	5.67086	49.9808	37.9819	1752.79	4.2777	59.5998	6.87463	5.86257	12.0307	27.8659	29.7155	11.1736	9.55022	12.5261	39.9116	25.1914	7.09
18	4	0	Ruhe	0	49.6768	5.33199	18.8081	7.68314	0.200931	0.211347	0.296263	0.0547238	0.791975	0.154393	0.0507046	0.0450289	0.0301944	0.0546069	3.84554	42.4227	34.2517	2040.45	3.36652	22.6496	4.57317	6.42415	11.725	20.0527	21.7012	8.03571	5.01045	11.4222	27.9249	15.8709	0.98
18	4	6	50 Watt	50	60.7866	7.5	23.8883	8.67885	0.2476	0.226824	0.351059	0.0592941	0.807138	0.11257	0.0659247	0.0378439	0.0369495	0.049266	3.7853	43.5244	36.4632	1925.18	3.48039	23.242	5.83333	4.67128	12.7545	19.9637	21.7337	8.14132	4.72873	11.806	26.1532	16.3496	1.26
18	4	9	75 Watt	75	69.6695	5.56062	20.7481	9.39193	0.231062	0.270658	0.38049	0.0843355	1.05385	0.150457	0.062277	0.0496073	0.0382686	0.0597527	5.14647	45.2225	41.2681	1777.22	3.16517	29.998	5.92837	5.18868	12.8644	21.0954	22.8704	9.17686	5.31117	12.8932	30.4589	18.8568	1.49
18	4	12	100 Watt	100	70.4056	6.14162	21.2233	9.60282	0.261237	0.26132	0.366897	0.0696355	0.870089	0.119973	0.0574448	0.0422009	0.0388864	0.052611	5.56977	47.102	43.332	2007.95	3.57338	28.1848	5.44284	5.45295	12.576	22.3803	24.1294	12.3024	4.15108	12.6907	33.2883	18.4416	1.87
18	4	15	125 Watt	125	60.4305	5.80855	20.9449	7.89773	0.214843	0.245665	0.364592	0.0703141	0.830779	0.124118	0.0570588	0.0406074	0.0286535	0.0457092	4.61441	46.1009	35.1897	1614.7	2.84257	28.1083	4.73282	7.33083	10.31	17.909	19.897	8.75952	4.87198	12.8341	25.4082	15.3905	2.5
18	4	18	150 Watt	150	63.4646	4.81132	21.5881	8.8361	0.209225	0.220808	0.328005	0.0632188	1.03014	0.123295	0.0529785	0.0507175	0.0227027	0.0475676	4.70819	46.8067	38.045	1931.57	3.05541	34.4167	5.08394	4.38525	11.4612	20.7013	20.6127	8.74573	4.11929	12.1059	27.3684	15.9709	3.42
18	4	21	175 Watt	175	69.3599	6.37255	22.0444	8.2084	0.237325	0.23213	0.338696	0.0685652	0.915223	0.116923	0.057871	0.0401218	0.0325424	0.0562712	3.96364	47.7933	35.9258	1824.79	3.72466	24.6957	5.49398	6.68896	12.2153	17.6431	25.969	7.64095	6.63972	11.6099	27.7119	16.8355	4.62
18	4	24	200 Watt	200	79.9511	6.36771	23.5699	8.13882	0.234874	0.278176	0.413941	0.0769019	1.25969	0.158333	0.0685246	0.0430628	0.0245771	0.0636484	4.60711	54.2341	39.297	1266.34	4.4341	24.1056	4.76815	5.22523	11.5375	19.4953	28.054	8.88252	7.37634	13.5163	29.4271	17.6669	7.11
18	4	27	225 Watt	225	80.4728	6.23452	19.568	7.97343	0.246499	0.282246	0.370389	0.102209	1.60537	0.199881	0.0756612	0.0465306	0.0349277	0.0711489	4.29153	49.0526	37.655	2174.19	3.17835	27.3196	5.32581	4.17178	11.8374	20.3255	20.7075	8.5197	4.5281	13.0133	26.411	17.7434	11.17
18	4	32	Nachbelastung	NB	81.6397	8.34032	17.9623	8.16556	0.219351	0.232022	0.371744	0.0880669	1.63777	0.258943	0.0597143	0.0435417	0.0347276	0.0607733	4.25459	47.2314	35.0315	3691.5	3.41777	26.4423	5.99109	4.56933	11.7994	19.5504	24.9499	8.03296	4.56248	13.0391	30.5375	18.8975	9.33
19	4	0	Ruhe	0	51.5795	3.45324	13.2965	11.1742	0.287266	0.174674	0.317436	0.0839779	0.76912	0.114958	0.0447059	0.054372	0.0312329	0.0347032	3.58338	43.0099	42.2725	1558.94	3.78539	39.218	5.12727	5.43982	10.5826	25.1524	35.2359	13.1478	7.25619	12.3255	32.7421	19.8528	0.82
19	4	6	50 Watt	50	54.2028	4.20933	13.3228	10.9663	0.270878	0.238371	0.33279	0.0742974	1.11502	0.195117	0.0695871	0.0666887	0.0412526	0.0587056	4.88841	47.5662	43.415	1433.45	3.50511	48.817	6.49503	6.05802	11.3242	28.8261	32.211	11.4504	9.70801	12.9526	36.417	23.4756	0.94
19	4	9	75 Watt	75	52.9123	3.56455	15.2316	12.4824	0.368411	0.184242	0.37342	0.0674459	1.28733	0.166127	0.0680207	0.0802484	0.02736	0.04712	3.93617	43.1145	46.7438	1304.72	3.40482	51.4365	7.17054	6.01023	11.272	29.2883	36.0477	14.0835	10.7287	13.6154	35.9987	21.1974	1.21
19	4	12	100 Watt	100	59.7187	4.03304	14.8941	11.1462	0.250251	0.22379	0.383324	0.0974927	1.48203	0.170872	0.0599329	0.08377	0.0417923	0.0464358	4.18453	44.8111	42.3531	1419.2	3.08924	55.9862	7.93769	6.38587	10.6774	28.2069	35.074	14.5356	9.17433	13.2337	34.5977	20.2694	1.74
19	4	15	125 Watt	125	56.8501	4.39408	17.3336	11.3626	0.292528	0.211239	0.415589	0.094139	1.24857	0.178057	0.0608	0.0679675	0.0274492	0.0514673	3.92987	59.6507	41.1988	1215.74	3.3712	40.6237	6.27198	6.45527	11.368	25.8105	39.7695	14.2751	7.98129	14.0986	35.1429	17.8001	2.69
19	4	18	150 Watt	150	60.232	3.53371	14.5841	10.0785	0.291669	0.193925	0.36384	0.0794168	1.59955	0.213926	0.0776889	0.071453	0.0275453	0.0500824	4.17111	48.4689	42.4665	1498.76	3.23459	52.245	5.75147	5.35506	9.98708	26.558	32.3461	12.2951	6.79583	13.0973	29.4966	17.9052	4.05
19	4	21	175 Watt	175	71.6365	4.05759	14.4416	13.6247	0.300086	0.200264	0.362477	0.0941238	2.09321	0.236556	0.0830464	0.0830769	0.0374242	0.0431818	4.63918	38.3096	48.0575	1452.55	3.9307	62.9136	7.43865	4.85679	11.7405	31.4371	37.2811	14.514	10.4478	14.4957	37.0826	22.5732	6.17
19	4	24	200 Watt	200	72.2353	6.38868	18.661	10.71	0.335871	0.209844	0.375894	0.087587	2.62972	0.312727	0.0630303	0.088731	0.0279599	0.0330435	4.32095	55.4853	46.9107	1547.23	3.52848	49.0279	7.44136	6.47694	13.3736	30.1384	40.4564	14.7296	8.59124	14.7661	39.0117	21.478	10
19	4	29	Nachbelastung	NB	60.1425	5.84821	12.6922	9.14838	0.242553	0.200324	0.377803	0.0790751	1.85478	0.246804	0.0940206	0.063594	0.038191	0.0432831	3.62234	43.0043	37.6298	2096.54	2.60483	51.381	6.13466	4.98915	10.4807	22.0526	31.1613	10.1488	6.95596	12.4302	28.8728	18.5554	8.53
20	5	0	Ruhe	0	54.3046	8.82353	25.0672	12.09	0.226686	0.186433	0.398231	0.161068	2.19645	0.460957	0.121022	0.087281	0.0607343	0.202721	3.39786	41.255	44.617	1794.37	4.43842	49.0373	8.48137	7.27466	18.8496	42.467	27.6867	13.6285	16.7284	27.223	54.7696	38.9384	0.93
20	5	6	50 Watt	50	57.4698	9.45152	26.7188	11.3766	0.240641	0.197831	0.346863	0.16354	2.57278	0.485917	0.137042	0.0779681	0.0666766	0.248059	3.88894	48.565	45.2125	1527.35	3.98787	47.1709	8.96732	7.69817	17.0001	39.5306	25.1476	13.8747	16.4139	29.3896	43.2797	37.9637	1.39
20	5	9	75 Watt	75	58.2444	8.25509	25.616	11.3944	0.223573	0.200369	0.380319	0.135281	2.11688	0.467156	0.110165	0.0944277	0.0668929	0.255482	4.0596	48.235	47.3493	1424.6	4.64865	44.7064	8.4335	7.48031	17.8183	38.5832	25.2853	12.5566	15.9376	26.7931	48.4607	36.5157	1.71
20	5	12	100 Watt	100	68.7048	8	27.1392	13.219	0.277421	0.233971	0.473629	0.216911	2.4541	0.522908	0.143662	0.0942814	0.0682606	0.249007	4.16136	44.2718	49.5219	1275.35	4.77178	47.7308	7.62297	8.07265	18.4975	42.0882	28.9965	13.1619	17.3605	29.2383	49.3704	39.1739	2.29
20	5	15	125 Watt	125	63.8395	8.53659	25.0633	10.9202	0.227878	0.186553	0.347962	0.161409	2.72663	0.460715	0.112744	0.0827723	0.0667176	0.225099	3.60319	44.5423	44.5374	1232.69	4.38214	52.048	7.3649	9.03188	15.4918	35.8075	26.5065	10.2595	15.4575	25.3261	47.0833	32.5315	3.58
20	5	18	150 Watt	150	70.5686	7.64444	20.8751	12.3796	0.261783	0.175014	0.386546	0.186727	3.14161	0.555642	0.153627	0.101814	0.0805263	0.259474	4.38192	43.8029	48.2326	1311.48	4.8227	53.9615	7.81179	8.10811	16.9705	42.8907	28.5272	12.701	15.4772	28.0505	46.0157	34.8467	5.46
20	5	23	Nachbelastung	NB	62.5472	10.4234	25.1517	11.469	0.23485	0.17922	0.327447	0.144184	2.83715	0.475782	0.144951	0.0922494	0.0845847	0.229767	5.93249	49.6184	44.0068	1412.41	6.11982	44.6513	7.0465	7.74216	14.7962	32.7481	31.9436	11.7945	12.8684	24.7196	39.4983	29.544	4.54
24	4	0	Ruhe	0	64.3293	4.22535	11.2376	8.06188	0.231508	0.181384	0.214033	0.101575	0.906818	0.07296	0.0324267	0.0356808	0.0215773	0.045552	5.27596	52.0737	34.6432	2070.18	4.37318	42.242	6.94707	4.80519	13.7407	30.9477	30.0434	14.0741	10.6924	20.3883	23.5727	16.5242	1.7
24	4	6	50 Watt	50	60.4155	8.00898	11.266	6.19381	0.142427	0.179351	0.36767	0.0851917	1.02866	0.0926368	0.0397015	0.0272574	0.0162567	0.0528342	6.35072	55.0826	36.5767	2023.14	3.3086	42.4785	5.92417	5.06329	11.5239	29.9306	29.4824	10.0877	8.10242	20.1191	22.4852	17.9622	1.84
24	4	9	75 Watt	75	87.2733	7.05843	14.8087	8.08757	0.244489	0.22198	0.328939	0.119321	1.09409	0.140508	0.0525221	0.0572216	0.0321991	0.048043	5.94897	69.4635	43.7035	1586.3	4.23888	42.472	7.03509	7.58337	14.5729	38.8357	31.954	17.1953	13.7429	27.031	32.9991	21.1563	1.98
24	4	12	100 Watt	100	78.4953	5.92347	15.3902	7.84014	0.269754	0.177772	0.32426	0.113714	1.36216	0.134147	0.0645521	0.045037	0.0310884	0.0516289	5.30215	61.0125	41.2611	1918.86	3.71452	44.9725	6.93555	7.06408	12.9717	36.3173	28.2639	14.4962	15.3595	23.6954	30.3975	20.6047	2.47
24	4	15	125 Watt	125	85.4547	6.56841	13.6294	7.34151	0.224041	0.177058	0.245581	0.0845278	1.32803	0.148077	0.0657032	0.0577725	0.0299642	0.0533907	5.65026	55.9662	41.5205	2020.17	3.93135	52.6957	6.88528	6.35	13.854	35.3789	25.0971	15.1061	13.5837	23.5576	28.5894	18.8171	3.4
24	4	18	150 Watt	150	97.0774	6.54994	12.6683	7.93673	0.267086	0.194467	0.325714	0.136745	1.49524	0.165051	0.0652525	0.0649795	0.0318687	0.0644303	6.01064	69.5658	43.6444	1658.99	3.99576	50.8111	7.37012	7.43081	14.7998	37.4091	30.4584	16.2643	13.7979	26.3697	31.7247	21.1726	5.2
24	4	21	175 Watt	175	94.128	7.81536	12.5794	7.4987	0.255542	0.201438	0.309398	0.0974275	1.83656	0.173996	0.0705831	0.0634122	0.0312252	0.0607777	6.61189	64.8045	47.2349	1936.12	4.78283	49.9799	7.55638	6.69078	14.5707	41.2593	30.1632	16.042	15.4481	24.4429	32.2429	20.9851	7.83
24	4	24	200 Watt	200	101.253	10.9659	16.2034	7.75313	0.305479	0.21796	0.355258	0.147023	2.27689	0.204879	0.0732086	0.0787777	0.0326418	0.063436	5.93094	76.0052	46.0637	1944.53	4.41828	53.7984	6.93885	7.85219	16.3765	35.1374	33.9426	19.0233	13.3124	24.9724	31.4038	21.6553	12.78
24	4	29	Nachbelastung	NB	93.6778	10.3805	13.4009	7.73249	0.270346	0.175198	0.322005	0.129494	2.53488	0.203933	0.0633333	0.0644523	0.0319269	0.0624658	5.62955	82.8223	45.3045	1641.68	4.09643	42.6026	7.43243	7.07625	15.721	34.8401	38.4978	13.6912	13.8882	24.6238	30.252	21.3125	10.66
26	5	0	Ruhe	0	66.5291	5.2399	19.7042	10.7251	0.264971	0.305577	0.375564	0.131102	1.66184	0.215004	0.0816473	0.0542067	0.0573733	0.0699483	5.58423	76.2908	38.4822	1680.13	3.26264	36.3973	6.00947	5.97015	13.2422	32.0471	31.5156	13.4874	12.5404	14.2781	33.7932	20.3912	1.13
26	5	6	50 Watt	50	68.9758	5.2443	19.5645	10.8798	0.225472	0.306781	0.348504	0.10226	1.44863	0.179505	0.0665905	0.0587845	0.0297292	0.0739418	5.03342	70.0679	36.8249	1749.02	2.53445	37.2626	6.15137	6.58683	13.8943	31.5379	21.7498	10.0156	11.707	14.1042	35.186	20.4562	1.48
26	5	9	75 Watt	75	60.9653	5.23416	20.319	9.77839	0.248836	0.224376	0.349471	0.103253	1.48042	0.193308	0.0529207	0.0494935	0.0312329	0.0760801	4.34015	76.9612	35.4806	1356.35	2.54821	28.7312	5.36696	5.7423	13.0627	31.1416	23.7721	11.6697	11.6358	13.1425	33.5811	20.6627	1.84
26	5	12	100 Watt	100	85.3388	7.89474	19.2866	13.3037	0.309144	0.325947	0.46169	0.127615	1.83344	0.260328	0.0747541	0.0665621	0.0511808	0.0694096	5.6282	67.6118	43.7568	1652.16	3.36142	36.2372	7.0325	6.98614	15.6335	42.4071	29.8395	14.4913	13.8319	16.2922	41.3916	25.9815	2.52
26	5	15	125 Watt	125	82.1612	6.04096	20.0816	12.6049	0.273673	0.275724	0.377011	0.0977696	1.79951	0.212009	0.0682742	0.0824295	0.0383838	0.0870034	5.16588	81.0854	43.7174	1395.27	2.90698	27.1648	7.85208	4.96713	14.2407	46.5079	29.534	13.8821	12.0526	15.6111	43.4761	22.9814	3.55
26	5	18	150 Watt	150	89.4143	7.30371	18.3673	12.4828	0.287059	0.294965	0.395058	0.104522	2.27486	0.243598	0.0736769	0.0738889	0.0490072	0.0731218	4.79081	76.8738	43.135	1263.64	2.96577	34.1932	6.06734	7.91434	14.9558	36.2533	31.2197	11.9334	13.6113	15.5896	38.8687	22.0192	5.32
26	5	21	175 Watt	175	90.4242	8.60184	20.3938	12.215	0.309011	0.325081	0.414725	0.138898	2.44876	0.280421	0.0599474	0.0575758	0.0576447	0.0857086	5.7848	87.9784	44.187	1278.74	3.52341	31.9572	6.16768	6.35813	16.0488	36.6705	32.6197	11.4108	16.1693	16.1538	38.5691	22.8457	8.45
26	5	26	Nachbelastung	NB	89.9595	8.40625	22.0966	12.1871	0.294017	0.30546	0.42118	0.137613	3.0285	0.301565	0.0673327	0.0671313	0.0360345	0.0630603	5.31757	93.7664	41.6529	1563.26	2.84309	35.3692	7.11207	7.76348	14.8499	34.05	26.1612	11.3428	11.5355	16.4239	35.2784	23.7268	7.15
28	4	0	Ruhe	0	35.3211	3.67197	39.1822	8.82788	0.244385	0.228597	0.326689	0.098945	0.853306	0.201368	0.065679	0.0476112	0.0306161	0.0621327	5.60488	42.7112	38.4132	1608.9	3.18688	19.3495	6.41892	4.05983	10.7948	17.5848	24.1168	5.43071	3.50617	8.61068	26.8828	19.2797	0.92
28	4	6	50 Watt	50	35.7282	2.98969	37.5	7.98358	0.256628	0.238586	0.330229	0.0971726	0.942727	0.202632	0.0694737	0.0337603	0.0219099	0.0623063	4.37054	40.971	39.2889	2119.18	3.05595	22.6529	4.74435	3.90127	11.8606	17.7942	25.4419	7.92011	3.85068	8.90497	26.6234	21.5839	1.09
28	4	9	75 Watt	75	42.8209	2.9595	30.8396	9.40755	0.261671	0.247229	0.312088	0.119799	1.01849	0.247129	0.0713469	0.0360923	0.0374242	0.0506667	4.88818	38.0435	42.1432	1840.45	2.78926	26.192	5.65639	3.4937	11.886	21.0097	20.4106	7.09877	5.18613	10.1301	27.8086	23.7889	1.01
28	4	12	100 Watt	100	41.5011	4.14955	31.9349	8.88766	0.255514	0.230072	0.311274	0.102348	0.982429	0.218391	0.0729682	0.045614	0.0266307	0.0641869	6.55842	41.1558	40.7075	1894.41	3.26936	24.9735	5.24055	3.61681	13.5755	18.158	19.1139	6.56934	4.50125	11.8002	30.1964	22.8519	1.34
28	4	15	125 Watt	125	43.4027	9.26594	42.5624	8.43095	0.299241	0.246923	0.308462	0.104615	0.932444	0.188425	0.0636484	0.0448303	0.0318563	0.0629541	6.92154	45.354	44.2473	2364.37	7.24138	21.3791	6.66847	5.63241	14.0074	19.352	28.2413	7.20065	4.69952	11.9203	29.0984	26.2205	1.77
28	4	18	150 Watt	150	46.2907	3.76	35.9031	8.73421	0.298483	0.23351	0.374315	0.123314	1.18517	0.259591	0.0884968	0.053913	0.0272788	0.0767613	6.75781	47.1434	44.2351	1954.95	2.91439	28.5004	5.97484	3.69318	12.9175	19.2511	20.7193	6.5153	3.83066	10.3002	28.1665	23.0175	2.95
28	4	21	175 Watt	175	48.215	3.41797	38.0399	8.95073	0.279171	0.230434	0.341954	0.101662	1.34674	0.246401	0.0682689	0.0495903	0.0298742	0.056761	5.59966	44.4003	43.962	2316.11	3.41823	31.3681	5.56417	4.95008	12.9396	18.5187	24.7555	6.65004	3.89607	10.195	26.7537	22.1454	4.85
28	4	24	200 Watt	200	52.3593	4.96657	43.007	8.08456	0.278946	0.228202	0.292152	0.0908769	1.73374	0.316814	0.0928693	0.0454735	0.0258865	0.0610655	5.11735	51.7849	41.7638	1969.32	3.32399	23.6782	5.83514	4.91591	12.6386	17.8951	21.3141	6.90276	4.64332	11.3542	29.3674	21.5034	7.92
28	4	27	225 Watt	225	55.6078	5.7561	43.3683	8.85162	0.270872	0.227223	0.320443	0.102283	1.67295	0.327843	0.0923922	0.0531741	0.0302946	0.0559792	5.19519	43.4918	41.134	1922.62	3.44675	25.0482	5.3825	4.55312	14.1955	16.7534	20.9273	6.20542	4.57738	10.8421	28.8362	22.1033	12.55
28	4	32	Nachbelastung	NB	53.6681	5.11811	38.1083	8.43932	0.309946	0.263807	0.350822	0.121545	1.92939	0.418946	0.089019	0.0811417	0.0316667	0.0592029	4.53925	43.6773	38.3687	3163.82	2.70927	22.3363	5.36564	3.66864	11.9258	17.3795	19.4785	6.80593	3.16664	11.0148	25.7671	22.4589	10.5
30	4	0	Ruhe	0	42.6331	3.69344	31.1323	8.02514	0.271573	0.157561	0.260174	0.0655401	1.68383	0.192923	0.0563357	0.0615317	0.0387595	0.0487112	3.81146	65.8555	35.4124	2330.45	2.88028	34.1381	4.71517	3.96226	9.76939	19.6916	26.3889	11.1278	8.71104	11.865	23.7977	15.2043	0.76
30	4	6	50 Watt	50	44.9399	4.90431	32.0655	9.49429	0.303895	0.199661	0.343196	0.085569	1.56957	0.197409	0.0653007	0.0597361	0.0337421	0.0503453	4.67332	63.6446	36.2471	2457.18	2.98541	32.6691	4.66639	4.46841	9.97536	21.7762	24.744	9.95011	9.72744	11.8257	27.5352	16.6803	0.89
30	4	9	75 Watt	75	52.9096	4.49034	34.5836	10.4768	0.278895	0.230009	0.321459	0.092835	1.63063	0.226922	0.0625248	0.0620751	0.0364927	0.0534168	4.52531	65.4697	37.7577	2398.38	3.2247	38.4385	5.45132	5.4878	11.7718	22.715	30.3018	11.3131	10.0358	12.5201	32.6209	18.1756	1.1
30	4	12	100 Watt	100	45.3816	4.98409	29.1373	8.43421	0.252295	0.198961	0.294052	0.0607122	1.45692	0.158125	0.0495531	0.0562791	0.0361	0.0418	4.30061	66.1576	36.0619	1934.92	3.15578	30.5376	5.13161	4.7534	9.36764	20.1996	23.9198	8.46883	8.8393	11.3476	25.4643	15.4923	1.59
30	4	15	125 Watt	125	52.0524	3.9743	27.0465	10.2836	0.29311	0.21987	0.319931	0.0651711	1.5902	0.207082	0.05361	0.0496276	0.0370167	0.0694064	4.75323	66.1377	40.4264	1541.92	3.17656	33.7291	5.27544	4.64306	10.9586	20.8781	29.1922	10.1351	11.3547	12.5064	31.5657	17.5673	2.35
30	4	18	150 Watt	150	56.0713	5.46012	29.6321	9.75788	0.258633	0.223932	0.312538	0.0781346	1.56817	0.208935	0.065945	0.0579138	0.0417505	0.0544879	4.82405	66.9596	37.6423	1251.16	4.01874	26.9239	5.63258	6.21891	10.4429	19.7109	27.2355	10.453	12.1185	14.1516	29.2118	19.046	4.19
30	4	21	175 Watt	175	54.7929	5.768	34.494	8.83323	0.248052	0.194595	0.322883	0.0785586	1.73533	0.197454	0.0556921	0.0649176	0.0342517	0.0659184	4.47018	67.4516	40.9714	1010.71	3.36962	29.1601	5.46456	6.36277	10.0927	19.6078	26.3859	9.38924	11.7883	12.0132	28.3971	16.5278	7.49
30	4	24	200 Watt	200	60.8602	5.81315	30.5392	8.41833	0.211733	0.169359	0.222708	0.054195	2.03955	0.212926	0.0401983	0.0537374	0.0354832	0.0486862	4.6288	67.1869	40.703	1129.8	3.2839	32.4605	5.36704	4.96536	10.3591	19.3448	28.6632	9.65082	10.0764	13.1055	28.0246	16.9891	11.36
30	4	29	Nachbelastung	NB	67.4855	5.78093	38.9764	9.51309	0.290567	0.226195	0.308813	0.0818153	2.69852	0.331083	0.0769545	0.0782353	0.039287	0.0690909	4.06491	92.2094	42.0132	1606.22	4.12585	27.0896	5.73471	5.77754	12.782	22.4484	34.1983	11.002	12.4267	13.6191	27.9429	19.1115	10.05
33	5	0	Ruhe	0	71.8412	9.35706	17.5482	9.51805	0.361073	0.3192	0.3268	0.114	2.20303	0.275806	0.15629	0.115	0.112032	0.0847809	21.2095	52.9292	42.8374	2271.09	7.52156	39.6396	14.094	9.07173	15.4149	10.4931	36.5854	17.561	12.4311	13.9866	62.0558	27.8394	0.83
33	5	6	50 Watt	50	37.8498	3.69374	18.042	7.1515	0.179683	0.14931	0.219828	0.0546552	1.17026	0.147867	0.0685333	0.0368555	0.0225845	0.0427169	5.03337	49.2352	46.4567	2531.38	3.39214	55.7706	4.33816	4.05699	8.78078	19.394	27.6399	12.9388	8.27611	8.20252	29.1555	17.7435	1.15
33	5	9	75 Watt	75	43.1068	4.109	17.957	8.19441	0.202228	0.160986	0.226545	0.0602431	1.08454	0.141435	0.0571247	0.0417081	0.0226148	0.0427366	5.46601	51.4167	48.0051	2336.89	3.7149	45.1072	4.86425	5.24586	9.66717	20.4163	30.1941	12.9708	9.08237	9.02448	32.4703	19.2094	1.54
33	5	12	100 Watt	100	43.8318	3.56379	16.1254	7.23325	0.171925	0.149956	0.222679	0.0591863	1.08145	0.154678	0.0530661	0.0482988	0.0260469	0.0410329	5.16389	46.3421	47.2108	1821.24	3.3647	56.5408	4.59133	3.70521	8.92015	18.3239	26.6064	12.7351	9.42175	8.86865	30.2351	17.8501	2.28
33	5	15	125 Watt	125	47.1199	4.15498	18.02	7.53004	0.19905	0.15361	0.222761	0.0575378	1.27971	0.168557	0.0620903	0.0481124	0.0270257	0.043048	5.39657	53.3734	50.3064	2109.96	3.86077	47.2059	5.03454	4.58813	9.40028	18.8207	31.1699	13.5001	10.1993	9.38671	30.3616	18.8591	3.32
33	5	18	150 Watt	150	50.5868	4.38902	17.9779	7.48326	0.191413	0.153733	0.223983	0.060485	1.3026	0.176246	0.0672177	0.047784	0.0279755	0.0381484	4.66587	51.8983	49.2007	1757.81	4.1271	49.7397	4.95979	4.53304	10.0191	17.3685	31.3209	10.8471	10.7186	8.76924	30.8333	18.7786	5.11
33	5	21	175 Watt	175	57.4249	5.0367	19.3233	7.74555	0.214871	0.187077	0.239542	0.0635582	1.53284	0.19901	0.0756436	0.0484694	0.0261749	0.0539714	5.32892	57.6131	55.6894	1997.07	4.01743	47.8237	5.32237	5.18789	10.6897	19.0847	34.8315	12.4788	10.7822	9.86856	31.7611	20.9471	7.54
33	5	24	200 Watt	200																															10.38
33	5	29	Nachbelastung	NB	55.8571	5.43376	18.1431	7.0257	0.197302	0.167331	0.238043	0.055777	1.94208	0.22077	0.0816848	0.0466894	0.0286252	0.0402798	4.95562	52.4177	50.6629	2148.98	3.74279	49.0296	5.11127	4.91021	10.4637	18.8242	32.8858	11.3233	10.0853	9.60605	30.2752	19.4907	9.96
36	5	0	Ruhe	0	66.4794	6.07407	14.3939	11.7521	0.463316	0.346529	0.519793	0.157513	1.79733	0.341183	0.0755914	0.0656225	0.086209	0.0589851	14.6944	43.2508	47.3425	2373.04	6.621	30.1405	9.5977	7.48899	12.7973	10.4936	17.5241	22.0238	9.13571	15.0155	80.3279	31.0656	1.26
36	5	6	50 Watt	50	40.4488	6.01504	20.4059	7.89061	0.192585	0.167004	0.249854	0.103725	0.785699	0.147332	0.0700192	0.0526407	0.0450662	0.0485665	6.85705	45.246	45.8966	2355.09	3.45421	29.0561	6.7009	5.12737	11.7758	31.8661	24.641	9.64467	4.8524	12.8136	34.4186	23.7314	0.84
36	5	9	75 Watt	75	43.2971	6.25894	22.5555	8.55447	0.236822	0.172013	0.291926	0.0934494	0.780861	0.150156	0.0553206	0.0452858	0.0529151	0.0517521	6.34516	45.5596	44.5021	1951.13	3.35694	28.1202	5.76791	4.65116	11.8864	34.939	25.3413	9.49495	5.7978	13.3741	35.9854	25.0495	1.09
36	5	12	100 Watt	100	37.7103	7.63331	19.8052	7.62114	0.178517	0.171669	0.226879	0.0966175	0.732208	0.136222	0.0632108	0.0535067	0.0316447	0.04483	5.17819	36.108	38.4654	1886.65	3.21267	31.1475	5.6433	6.15836	10.2158	28.5628	18.0635	8.05085	3.59051	11.0364	31.6243	20.6171	1.46
36	5	15	125 Watt	125	41.342	6.11111	19.8994	7.52515	0.200185	0.188211	0.272962	0.0968573	0.828225	0.139031	0.0622526	0.0528477	0.0330435	0.0604758	5.99159	44.034	46.4016	1779.73	3.31151	26.0074	6.1154	5.64417	12.4087	31.2904	27.1091	9.97426	3.78689	12.336	34.7352	22.139	2.26
36	5	18	150 Watt	150	49.4973	5.84948	15.8779	8.67844	0.212534	0.189734	0.263282	0.0991304	0.820524	0.158483	0.063805	0.049982	0.0535856	0.07319	6.81239	38.4947	45.5405	2092.08	3.21562	33.1296	7.1045	4.78424	13.5658	35.476	27.5501	10.9808	3.87519	14.086	37.1189	26.4728	3.46
36	5	21	175 Watt	175	52.1544	5.99174	18.2701	8.65163	0.221452	0.182369	0.236375	0.0868795	1.22897	0.21512	0.0730769	0.0500987	0.042546	0.0658589	7.05386	44.0577	48.2562	1440.14	3.22125	37.2541	7.84239	6.04217	12.4645	34.0086	22.8244	12.6984	4.33776	13.8317	37.6682	24.9527	5.44
36	5	24	200 Watt	200																															6.95
36	5	29	Nachbelastung	NB	54.1434	6.11746	21.3214	8.10298	0.222427	0.175079	0.27285	0.100045	1.13812	0.220275	0.0735989	0.0494509	0.0420923	0.0590462	5.7269	48.1387	44.8093	2484.93	4.02235	25.8844	6.19935	4.88372	12.8169	34.029	21.9043	8.10658	4.6001	13.3174	34.2466	23.2842	4.79
38	4	0	Ruhe	0	45.6181	4.48902	12.5878	8.65112	0.271158	0.201047	0.30157	0.11157	1.43059	0.207937	0.0604545	0.0400285	0.0307469	0.0559751	5.69333	44.8861	45.0934	2778.15	3.69128	37.9518	5.96562	4.68975	14.0317	23.3032	20.187	5.63282	4.34351	13.7874	27.9126	26.6841	1.36
38	4	6	50 Watt	50	46.3751	4.56541	12.9707	8.10136	0.248766	0.144315	0.269843	0.088809	1.40235	0.194524	0.0814286	0.0397858	0.0294094	0.0549491	5.1513	41.9499	44.0882	2705.76	3.52618	31.5171	5.62145	5.14821	14.2662	25.2451	23.0576	5.05051	3.26408	14.4021	30.1215	25.9099	1.56
38	4	9	75 Watt	75	46.7877	4.75638	14.9368	9.03843	0.272247	0.214887	0.29558	0.0973572	1.44147	0.251968	0.0826235	0.0458222	0.0309742	0.0657256	6.82375	46.5693	50.2842	2171.47	4.02685	32.3298	7.00483	3.65646	14.3912	28.082	25.7497	9.24309	4.98293	15.147	35.5916	27.0183	1.85
38	4	12	100 Watt	100	48.4064	5.6391	13.2701	8.33591	0.252239	0.19287	0.239557	0.0673515	1.3616	0.195927	0.0836697	0.045125	0.0193792	0.0581375	6.4676	41.2822	47.5449	2697.5	2.88243	33.8106	6.24669	3.58779	13.2986	25.7905	22.7162	5.7101	3.86714	13.8544	29.0278	22.9683	2.35
38	4	15	125 Watt	125	53.899	5.90551	11.6291	8.4491	0.234991	0.178824	0.238153	0.0994392	1.40746	0.19089	0.0755014	0.0501205	0.0293636	0.0535455	5.86559	42.267	45.2547	2155.75	4.28254	28.1695	7.90978	2.84192	15.1121	27.5534	28.1641	7.20199	3.72588	13.9462	31.2627	25.8547	3.29
38	4	18	150 Watt	150	54.7864	5.18072	10.936	8.49798	0.252937	0.198358	0.220645	0.0876637	1.60653	0.229229	0.0571265	0.0632079	0.0321256	0.0642512	5.77128	45.5101	50.288	2158.91	4.51011	32.4952	8	4.13732	15.6493	29.928	26.716	10.0365	4.28452	16.1955	33.2444	24.2626	4.76
38	4	21	175 Watt	175	48.0337	4.51977	13.1687	7.362	0.211163	0.17474	0.191496	0.0861732	1.49785	0.231234	0.0719574	0.0392022	0.0254591	0.0631762	6.34624	43.9763	47.0636	823.112	3.03321	28.4512	6.11486	5.32688	13.1829	22.1992	20.7763	7.06215	3.26073	12.3379	28.1888	20.5712	7.15
38	4	26	Nachbelastung	NB	64.3105	6.17783	14.2008	8.46168	0.298757	0.243864	0.26222	0.0681771	2.20929	0.243761	0.0774692	0.0504359	0.0288303	0.0608641	6.35288	49.6858	48.6051	1862.59	3.41598	27.1088	6.60317	4.25331	14.3873	25.2714	21.6997	7.21925	4.04325	16.9352	29.0891	23.1292	8.19
39	4	0	Ruhe	0	40.6927	5.61493	31.6282	9.40481	0.219386	0.188968	0.400869	0.285287	1.98021	0.313744	0.071859	0.081766	0.0473505	0.0695909	3.59316	64.1365	57.1073	981.731	3.50379	37.1403	3.57562	4.56261	10.2772	24.103	30.3579	10.2875	9.50635	10.6791	31.4266	20.1685	1.36
39	4	6	50 Watt	50	38.3275	5.87038	32.8348	8.1873	0.157077	0.143583	0.229733	0.13071	1.68692	0.251277	0.0642254	0.0782925	0.0453402	0.0628786	3.53023	65.0922	49.9666	2127.02	3.04941	32.2096	3.02741	5.56032	9.36378	21.4432	28.1685	8.69372	8.38637	9.17443	26.7672	17.4412	1.41
39	4	9	75 Watt	75	39.5639	5.87679	31.6209	9.23569	0.175761	0.130193	0.250372	0.138593	1.18313	0.202013	0.0465806	0.069749	0.0378355	0.0525232	3.08005	52.2331	51.0839	1688.29	3.39845	38.9427	3.18076	5.90135	9.7538	21.5016	26.2819	9.08513	8.80374	9.44875	28.057	18.8316	1.63
39	4	12	100 Watt	100	35.7576	5.55556	22.6496	6.88607	0.160839	0.155249	0.357435	0.144418	1.78593	0.250244	0.0503136	0.0698851	0.0391051	0.045906	3.42878	45.5833	42.2099	1881.67	2.49231	35.6467	3.98397	4.50098	8.6865	14.316	20.5017	7.01651	7.44372	8.39069	20.9532	16.716	1.88
39	4	15	125 Watt	125	44.8119	5.4321	24.8162	7.67744	0.178991	0.0913828	0.310701	0.179719	2.02235	0.273022	0.06038	0.094704	0.0562429	0.0562429	3.44657	57.3655	49.3208	2192.94	2.7032	33.3402	4.97691	2.73159	11.0507	16.7325	26.4032	7.93758	9.23862	9.55986	27.8354	18.3765	2.3
39	4	18	150 Watt	150	49.0045	5.65977	20.7576	7.57711	0.20845	0.149508	0.346361	0.236721	2.08212	0.331374	0.0672354	0.0773711	0.0381848	0.0492707	2.97507	51.1752	52.6593	2018.12	2.72704	44.5938	4.8195	4.77528	10.669	16.517	25.2007	9.02579	10.4706	9.67828	25.4355	17.2579	2.83
39	4	21	175 Watt	175	41.4534	5.74294	27.2277	7.44432	0.132229	0.118	0.252	0.17	1.90401	0.262301	0.0578407	0.0836802	0.0487938	0.0724514	3.12132	63.2245	43.425	1951.52	3.43935	32.1208	3.99229	5.84046	9.16556	14.7518	22.2038	6.4	8.43664	9.8208	24.7423	14.956	3.96
39	4	24	200 Watt	200	43.732	5.21127	27.3681	6.33687	0.155102	0.13369	0.258662	0.148222	1.8159	0.243253	0.0788927	0.0560843	0.045509	0.0728144	2.68708	59.6026	42.0083	2430.31	3.26226	36.3903	5.04375	3.83459	9.25689	12.9382	21.3058	8.40108	9.19794	10.22	22.7723	14.9509	5.74
39	4	27	225 Watt	225	52.5294	5.78447	25.5966	7.75099	0.198448	0.158543	0.261722	0.140927	2.25705	0.30122	0.0308943	0.0757632	0.0501748	0.0619806	2.84243	64.2552	50.3742	2472.38	3.06435	32.463	4.84634	4.16667	10.4635	16.1379	28.601	7.1733	11.5716	10.4906	25.08	18.4991	8.2
39	4	32	Nachbelastung	NB	52.3468	6.83919	31.4803	7.70208	0.165757	0.17757	0.246231	0.191776	2.74298	0.338614	0.0752475	0.0772881	0.0381362	0.0585663	3.20142	76.4768	48.7508	2612.45	3.14147	38.9492	5.30258	4.78142	12.3684	14.901	22.7477	8.93648	9.88206	10.7278	22.9592	21.2092	5.58
41	4	0	Ruhe	0	58.1308	3.57143	26.6793	8.38152	0.222324	0.154731	0.312495	0.145629	1.09129	0.0977878	0.0411738	0.0618445	0.0318227	0.0355665	5.10271	54.9687	43.7198	1944.92	3.51728	45.5106	6.41321	5.44218	10.9557	33.9679	30.9278	11.1111	11.1907	15.2022	28.7264	16.8504	1.28
41	4	6	50 Watt	50	66.1507	3.53645	26.3323	9.06092	0.242004	0.167853	0.528425	0.142986	1.31216	0.157396	0.0779487	0.0567532	0.0196673	0.0491682	5.50897	52.0306	46.2974	2026.48	2.94118	51.2804	6.68203	4.07855	12.2442	38.6408	26.7717	11.7778	10.0084	15.7837	27.8552	19.1273	1.38
41	4	9	75 Watt	75	60.9487	4.70027	20.9118	7.84468	0.151478	0.120269	0.220067	0.0972391	0.961561	0.150524	0.0383689	0.0739597	0.0336419	0.0535211	3.54938	50.1832	34.9496	1938.37	2.24663	40.948	4.97238	5.22814	11.7811	36.2151	21.5318	9.71039	9.81589	12.8225	23.9207	15.1211	1.41
41	4	12	100 Watt	100	57.4322	5.06937	20.048	8.03978	0.149928	0.128225	0.376661	0.120211	1.13428	0.0863315	0.0339665	0.0787017	0.0202128	0.0309929	3.49622	42.6096	34.8736	1926.64	2.73455	37.8346	5.30349	4.93827	10.5268	31.5057	19.3029	8.90183	8.81648	13.093	24.1078	14.2659	1.52
41	4	15	125 Watt	125	61.9164	5.29476	23.5096	8.02344	0.151663	0.148356	0.447671	0.127534	0.941567	0.134839	0.0444355	0.0786624	0.0307919	0.0559853	3.00236	51.9769	37.8167	1988.66	2.67045	41.3614	5.94359	4.54545	10.615	35.6763	22.605	7.71429	12.2116	14.0008	21.6821	15.7686	1.73
41	4	18	150 Watt	150	66.9738	3.69942	20.017	8.15192	0.224747	0.13672	0.313651	0.120635	1.18408	0.121785	0.036998	0.0827967	0.0331878	0.0497817	3.73195	49.9575	36.5382	2444.82	3.05617	39.5082	7.10916	5.50373	10.1964	34.7218	21	7.21925	10.759	14.4898	23.7069	17.5292	2.17
41	4	21	175 Watt	175	69.9377	4.72482	20.975	8.75866	0.223567	0.120419	0.324903	0.106786	1.3139	0.143959	0.0505802	0.0817084	0.0287649	0.0423904	3.58801	46.3826	39.6447	2104.72	3.00611	39.2595	5.87508	5.84843	11.8741	36.1069	20.4885	11.4645	11.4931	14.9402	26.1873	17.5883	2.7
41	4	24	200 Watt	200	81.1324	4.24893	20.9483	9.56391	0.193511	0.161609	0.410575	0.133218	1.68761	0.171572	0.0457525	0.0990759	0.0242124	0.051115	3.68456	46.505	42.0922	2040.71	2.43254	47.8308	7.21103	4.8445	12.895	41.4623	24.5413	12.2407	11.5758	15.7008	27.6577	19.0085	3.45
41	4	27	225 Watt	225	74.9054	5.39811	20.7411	9.00798	0.16411	0.179394	0.441212	0.111515	1.35921	0.136167	0.0601667	0.0884931	0.033299	0.0528866	2.75972	50.0855	40.1545	2114.08	3.06524	46.6113	6.28511	5.61331	12.5049	37.9914	23.5027	9.21739	7.96726	14.8526	28.733	19.2006	4.83
41	4	30	250 Watt	250	71.0739	4.19922	20.0813	8.77807	0.207105	0.129405	0.324541	0.076	1.40399	0.172797	0.0474044	0.0556386	0.0397906	0.0636649	3.98144	40.9091	41.8644	2424.38	3.6894	48.8185	6.80643	4.43662	11.2736	34.0975	22.073	11.6139	8.50159	16.4277	26.484	17.2184	7.46
41	4	33	275 Watt	275																															9.12
41	4	38	Nachbelastung	NB	86.4928	5.70913	24.6479	8.92955	0.208201	0.194872	0.293607	0.174085	2.17391	0.204132	0.0580992	0.115385	0.0452605	0.066005	3.62314	65.3817	43.4932	2936.5	2.87788	50.5364	6.21778	5.70652	11.3046	34.1689	24.0423	9.54064	9.95258	16.7323	25.0363	19.1329	7.06
42	5	0	Ruhe	0	52.1779	6.06843	10.3821	13.8167	0.444931	0.347389	0.660452	0.199097	1.52904	0.250235	0.0550517	0.071028	0.0376064	0.0935788	4.0992	45.9176	42.785		5.15168	50.0154	5.89274	5.89109	13.028	31.1226	32.5675	13.1419	10.6438	15.7298	32.0235	20.6148	1.57
42	5	6	50 Watt	50	50.4108	5.00894	8.72531	10.4635	0.332723	0.23957	0.624334	0.173325	0.944358	0.196316	0.0434877	0.0499038	0.0283201	0.0696396	4.12091	35.1832	38.4598	1406.03	3.7893	35.092	5.51886	4.75687	10.561	28.9584	21.1514	9.90668	3.75218	13.9111	34.2666	18.8123	1.2
42	5	9	75 Watt	75	49.3291	5.69106	10.0572	10.5346	0.349823	0.209688	0.6252	0.17007	0.887707	0.177562	0.0488939	0.0486822	0.0315789	0.06	5.05416	37.7964	39.1506	1827.74	4.43038	27.943	4.66313	6.81019	10.3698	29.0644	25.8191	9.88576	4.19799	12.703	31.0951	18.6585	1.66
42	5	12	100 Watt	100	48.7674	4.53216	8.40336	9.83843	0.300807	0.193183	0.448712	0.123813	0.8362	0.165623	0.0475875	0.04256	0.0317992	0.0620084	4.56606	36.1875	34.9316	1408.45	3.60918	30.6843	5.65262	4.36992	10.1427	25.6505	20.8622	9.58254	3.66789	13.1334	32.3791	17.6581	2.37
42	5	15	125 Watt	125	52.3854	6.86831	9.98686	10.3998	0.350355	0.249714	0.640571	0.124857	1.10947	0.202667	0.0551253	0.0573815	0.0273185	0.075399	4.57908	45.2757	39.406	1651.9	3.6549	28.6701	5.40583	5.69467	11.3365	28.3734	21.5475	9.91957	4.04623	14.1493	29.685	18.6208	3.4
42	5	18	150 Watt	150	58.1571	5.02495	8.81279	10.5408	0.344495	0.20252	0.606459	0.180507	1.60916	0.246074	0.0692493	0.0479193	0.0300792	0.0772032	3.97896	37.5901	39.0403	1378.03	4.38678	40.1588	5.73666	4.09134	11.1654	28.6818	20.1384	8.17085	4.09478	13.6877	33.5625	19.1706	5.31
42	5	21	175 Watt	175	66.9574	7.43459	8.27198	11.6091	0.362197	0.259478	0.594104	0.195672	1.5165	0.261992	0.0604596	0.0576831	0.0292725	0.0688445	4.24463	42.1826	43.357	1487.85	4.26497	39.6713	6.19561	5.4419	11.5975	29.5077	23.1438	11.2917	4.1542	14.6691	36.7473	20.9321	7.87
42	5	24	200 Watt	200																															10.4
42	5	29	Nachbelastung	NB	69.9095	6.09255	9.05144	11.2287	0.39244	0.286359	0.740668	0.280318	2.19632	0.332405	0.0677755	0.0561035	0.0339614	0.0839855	3.88537	46.7277	43.7597	1321.92	4.57029	46.7828	6.84055	5.49044	13.1099	31.6599	24.1029	10.475	5.8815	15.8513	34.9784	22.9672	8.39
48	4	0	Ruhe	0	49.1602	3.9805	13.594	7.50914	0.336378	0.261069	0.221908	0.0659924	1.33894	0.189531	0.121975	0.0502073	0.0381121	0.0665093	5.74829	48.8602	32.9948	1634.89	3.31762	32.7489	6.31042	4.97238	10.8286	27.5972	22.5258	8.13107	3.97322	12.0684	29.7308	19.4029	0.79
48	4	6	50 Watt	50	47.8154	3.61091	13.2569	7.0615	0.247848	0.22835	0.208737	0.0602396	1.47108	0.200324	0.143617	0.0381024	0.0256804	0.075653	6.46159	42.3025	32.0186	1493.35	3.35858	34.5415	6.63849	4.63158	10.7614	28.5632	20.7306	8.79733	2.91653	11.1017	31.621	20.2248	0.87
48	4	9	75 Watt	75	46.1588	5.46729	16.2209	6.87746	0.240971	0.181037	0.220794	0.0638954	0.952031	0.151043	0.0984173	0.0407682	0.0318412	0.069548	5.02468	42.9475	30.2007	1551.98	3.21458	28.0689	4.89491	4.47861	10.3697	25.0055	19.2532	9.59666	3.51395	11.488	27.4194	19.1307	0.96
48	4	12	100 Watt	100	59.1049	4.375	10.8004	7.52137	0.263493	0.22869	0.25169	0.0670298	1.48623	0.198061	0.125515	0.0550477	0.0338379	0.0832413	5.17616	39.9866	34.3267	1519.26	3.41388	34.304	6.54355	5.23495	10.9785	28.304	20.6363	9.23535	2.65423	11.8481	31.8645	22.8881	1.15
48	4	15	125 Watt	125	53.4261	7.61622	13.8602	7.50681	0.280883	0.204243	0.238642	0.0652145	0.991363	0.157985	0.0932601	0.0394615	0.0365464	0.0772459	6.38119	39.5604	36.787	1326.13	5.04567	26.9056	5.96165	6.47321	12.5263	28.7319	26.8575	8.46954	3.92195	11.9545	30.018	22.4273	1.44
48	4	18	150 Watt	150	53.2631	4.11612	11.4612	7.32657	0.242962	0.2182	0.203406	0.06509	1.33091	0.159301	0.092262	0.0515433	0.0301833	0.0766191	4.817	41.2046	32.7438	942.874	3.33333	30.3835	5.13029	4.329	10.6412	27.2384	18.4524	8.23529	4.24145	11.3175	32.0017	19.3052	1.96
48	4	21	175 Watt	175	59.1352	4.10377	11.4104	8.09768	0.294118	0.202616	0.256137	0.0688129	1.2713	0.223186	0.115969	0.0530606	0.035126	0.0702521	6.84064	44.8334	35.7364	1719.84	3.19635	31.8309	6.98324	5.3528	13.0958	30.1023	20.0104	10.3699	5.02836	14.2625	31.3439	23.8081	2.83
48	4	24	200 Watt	200	68.9045	5.02283	14.3737	7.92323	0.304873	0.247744	0.305082	0.100612	1.87582	0.228	0.110481	0.0578706	0.0344651	0.0857209	7.17002	58.0103	38.2065	1490.9	3.98214	31.783	6.69093	5.69106	13.8818	31.0794	25.2571	9.49454	3.44684	14.498	32.2115	24.2855	4.49
48	4	27	225 Watt	225	71.709	5.98327	16.21	8.08441	0.279454	0.229159	0.338097	0.0906789	1.97829	0.215152	0.129547	0.0628919	0.0377507	0.0586917	6.98826	61.0274	40.8613	2262.21	6.92917	51.8917	6.40033	6.80581	13.037	36.7131	38.3346	12.2218	9.35306	15.492	34.4829	22.4588	5.96
48	4	30	250 Watt	250	78.4867	6.15541	15.1356	8.4638	0.295626	0.236559	0.358775	0.0963694	2.57561	0.260561	0.159963	0.0655967	0.0381151	0.0666375	6.41577	56.0772	39.3901	1679.73	3.80251	60.8139	6.21019	5.63349	13.1641	39.4508	27.3824	11.4731	9.19555	16.0447	36.2468	22.8487	10.43
48	4	35	Nachbelastung	NB	85.6715	7.45	14.9574	8.91512	0.318934	0.252703	0.35368	0.110095	2.77678	0.300506	0.168037	0.0692531	0.0418372	0.0728943	6.43407	60.8902	41.4444	2172.32	4.32692	54.8356	6.4678	5.96443	14.6409	41.766	29.8187	11.9897	9.77433	17.2865	36.924	25.1271	8.35
