# Supplementary material for: Modeling and Classification of Kinetic Patterns of Dynamic Metabolic Biomarkers in Physical Activity
Source: PLoS Comput Biol. 2015 Aug 28;11(8):e1004454. doi: 10.1371/journal.pcbi.1004454 (PMC4552566; doi:10.1371/journal.pcbi.1004454)
Supplement: S3 File — Anthropometric data and workload performed on the cycle ergometer, listed for each study participant. (ZIP) [file pcbi.1004454.s013.zip › S3_File.xlsx]

## Sheet: participants_characteristics
Participant ID	1	3	4	10	13	21	22	25	27	34	44	2	5	11	14	16	17	23	29	31	35	37	40	43	45	46	47	7	8	12	18	19	24	28	30	38	39	41	48	6	9	15	20	26	33	36	42
Gender	m	m	m	m	m	m	m	m	m	m	m	m	m	m	m	m	m	m	m	m	m	m	m	m	m	m	m	f	f	f	f	f	f	f	f	f	f	f	f	f	f	f	f	f	f	f	f
Physical activity	cm	cm	cm	cm	cm	cm	cm	cm	cm	cm	cm	av	av	av	av	av	av	av	av	av	av	av	av	av	av	av	av	cm	cm	cm	cm	cm	cm	cm	cm	cm	cm	cm	cm	av	av	av	av	av	av	av	av
Age	20	47	32	26	22	22	27	32	34	25	27	35	40	28	33	36	42	37	36	43	35	37	53	34	26	43	42	33	20	21	33	36	27	45	39	36	40	36	34	28	36	34	38	42	37	39	39
Height [m]	1.85	1.82	1.8	1.8	1.86	1.85	1.76	1.81	1.86	1.74	1.84	1.75	1.82	1.77	1.76	1.79	1.82	1.82	1.75	1.74	1.72	1.72	1.79	1.85	1.85	1.79	1.77	1.78	1.76	1.7	1.73	1.68	1.64	1.6	1.68	1.67	1.65	1.68	1.63	1.64	1.68	1.73	1.66	1.67	1.7	1.67	1.64
Weight [kg]	70	72	78	86	88	87	82	77	77	79	88	76	85	77	66	82	85	96	81	74	73	61	77	85	77	73	83	62	60	70	64.5	59	54	58	64	52	58	62	71	54	52	74	59	63	62	62	58
BMI	20.4529	21.7365	24.0741	26.5432	25.4365	25.42	26.4721	23.5036	22.2569	26.0933	25.9924	24.8163	25.6612	24.5779	21.3068	25.5922	25.6612	28.982	26.449	24.4418	24.6755	20.6193	24.0317	24.8356	22.4982	22.7833	26.493	19.5682	19.3698	24.2215	21.551	20.9042	20.0773	22.6562	22.6757	18.6453	21.3039	21.9671	26.7229	20.0773	18.424	24.7252	21.4109	22.5896	21.4533	22.231	21.5645
Lactate at rest	0.93	1.22	0.88	2.18	1.53	1.85	1.41	1.3	1.48	1.19	1.32	0.72	1.65	1.64	1.04	1.27	1.05	0.86	0.72	1.75	1.09	0.82	1.01	1.31	1.27	0.87	1.18	1.28	1.96	1.32	0.98	0.82	1.7	0.92	0.76	1.36	1.36	1.28	0.79	1.36	1.02	0.5	0.93	1.13	0.83	1.26	1.57
Lactate at 25 W
Lactate at 50 W	0.98	1.03	0.77	1.86	1.54	1.65	1.17	1.18	1.49	1.13	1.3	0.63	1.68	1.64	1.81	1.17	1.18	0.75	0.68	2.11	1.25	1.24	1.09	1.31	0.86	0.96	1.19	1.39	1.35	1.3	1.26	0.94	1.84	1.09	0.89	1.56	1.41	1.38	0.87	2.44	1.07	0.6	1.39	1.48	1.15	0.84	1.2
Lactate at 75 W	1	1.06	0.7	1.76	1.51	1.66	1.12	1.16	1.56	1.16	1.32	0.67	1.71	1.8	1.96	1.22	1.41	0.79	0.7	2.33	1.25	1.47	1.16	1.35	0.83	1.15	1.33	1.31	1.36	1.33	1.49	1.21	1.98	1.01	1.1	1.85	1.63	1.41	0.96	3.33	1.57	0.76	1.71	1.84	1.54	1.09	1.66
Lactate at 100 W	0.93	1.02	0.75	1.7	1.54	1.59	1.05	1.13	1.58	1.19	1.33	0.74	1.84	2.11	2.29	1.31	1.69	0.9	0.84	3.04	1.62	1.99	1.26	1.5	0.94	1.56	1.53	1.46	1.63	1.48	1.87	1.74	2.47	1.34	1.59	2.35	1.88	1.52	1.15	4.54	2.71	1.08	2.29	2.52	2.28	1.46	2.37
Lactate at 125 W	0.92	1.04	0.79	1.83	1.63	1.65	1.02	1.09	1.55	1.23	1.35	0.92	2.01	2.54	2.86	1.31	2.27	0.96	1.04	4.12	1.99	3.03	1.56	1.62	1.05	2.15	1.82	2.13	2.21	1.85	2.5	2.69	3.4	1.77	2.35	3.29	2.3	1.73	1.44	6.59	4.4	1.74	3.58	3.55	3.32	2.26	3.4
Lactate at 150 W	0.93	1.1	1.01	1.9	1.66	1.68	1.03	1.16	1.71	1.31	1.33	1.25	2.29	3.13	3.7	1.64	2.67	1.24	1.36	5.42	2.41	4.83	1.98	1.93	1.36	2.8	2.09	2.66	3.09	2.56	3.42	4.05	5.2	2.95	4.19	4.76	2.83	2.17	1.96	9.56	5.34	2.75	5.46	5.32	5.11	3.46	5.31
Lactate at 175 W	0.93	1.17	1.4	2.07	1.76	1.79	1.04	1.32	1.84	1.32	1.42	1.76	3.13	4.18	4.87	2.08	3.56	1.71	2.02	8.18	3.17	7.21	2.54	2.39	1.81	3.64	2.59	3.71	4.38	3.71	4.62	6.17	7.83	4.85	7.49	7.15	3.96	2.7	2.83	13.85	8.45	4.41		8.45	7.54	5.44	7.87
Lactate at 200 W	1.09	1.38	1.87	2.32	1.93	1.89	1.18	1.56	1.99	1.85	1.65	2.62	4.37	5.6	6.29	2.7	4.51	2.26	3.15		4.11	10.26	3.62	2.99	2.55	4.79	3.47	5.47	5.13		7.11	10	12.78	7.92	11.36		5.74	3.45	4.49			6.51			10.38	6.95	10.4
Lactate at 225 W	1.29	1.8	2.53	2.91	2.25	2.21	1.35	2.16	2.27	2.46	1.89	4.15	6.46	8.33	8.25	3.59	5.9	3.16	4.96		5.83	13.29	4.79	3.8	3.75	6.53	4.74	8.64			11.17			12.55			8.2	4.83	5.96			7.74
Lactate at 250 W	1.29	2.64	3.76	3.8	2.91	2.44	1.75	3.18	2.66	3.08	2.57	6.59	9.73	13	12.09	5.06	8.08	4.78	7.63		8.15		7.39	5.32	5.14													7.46	10.43
Lactate at 275 W	1.93	3.85	5.67	5.18	3.64	3.38	2.37	4.41	3.44	5.25	3.28	9.62				6.93		6.99	9.1		12.3			7.57	6.91													9.12
Lactate at 300 W	2.37		8.12				3.64	6.62	4.49		4.34					9.3								9.97	10.39
Lactate at 325 W	3.29		11.25				5.98	8.47	6.22							10.48
Lactate at 350 W	4.84								7.55
Lactate at 375 W	7.01
Lactate at 400 W	10.22
Lactate at 425 W	12.9
Lactate at recovery	11.88	6.75	10.94	3.79	2.34	2.32	3.85	6.62	5.94	3.56	2.85	7.95	8.58	13.22	12.23	11.5	7.64	6.23	7.96	7.17	11.64	13.3	5.19	8.27	10.09	6.15	3.35	7.29	3.78	2.14	9.33	8.53	10.66	10.5	10.05	8.19	5.58	7.06	8.35	12.7	4.5	7.09	4.54	7.15	9.96	4.79	8.39
av:average
BMI: body mass index
cm: competitive
f: female
m: male
